# Supplementary material for: N-terminal β-strand underpins biochemical specialization of an ATG8 isoform
Source: PLoS Biol. 2019 Jul 22;17(7):e3000373. doi: 10.1371/journal.pbio.3000373 (PMC6675122; doi:10.1371/journal.pbio.3000373)
Supplement: S1 Table — For each N. benthamiana interactor in the dataset (621 proteins), putative AIMs were predicted using iLIR [40], the closest A. thaliana and M. polymorpha homologs were predicted using BLAST, and the AIMs in these homologs were again predicted using iLIR. Each interactor is thus described, by column: N. benthamiana accession (“Nb”), protein identification (“Nb_protein_ID”), and number of putative AIMs (“Nb_AIMs”); the A. thaliana homolog accession number (“At”), BLAST %identity (“At_%ID”), BLAST Expect (E) value (“At_evalue”), protein identification (“At_protein_ID”), number of putative N. benthamiana AIMs conserved (“At_conserved_AIMs”), and GO annotations (“At_compartment” and “At_process_function”) determined using Blast2GO [61]; the M. polymorpha homolog accession number (“Mp”), BLAST %identity (“Mp_%ID”), BLAST E value (“Mp_evalue”), protein identification (“Mp_protein_ID”), and number of putative N. benthamiana AIMs conserved (“Mp_conserved_AIMs”). The related proteins within the Behrends and colleagues dataset, as summarized in S9 Fig, are listed for each relevant interactor (“human_gene_name”). In addition, the average PSM values for the two replicates for each ATG8 isoform, as well as EV, are appended. AIM, ATG8-interacting motif; ATG8, autophagy-related protein 8; EV, empty vector; GO, gene ontology; PSM, peptide-to-spectrum match. (XLSX) [file pbio.3000373.s017.xlsx]

## Sheet: TableS1_hs
Nb	Nb_protein_ID	Nb_AIMs	At	At_%ID	At_evalue	At_protein_ID	At_conserved_AIMs	At_compartment	At_process	Mp	Mp_%ID	Mp_evalue	Mp_protein_ID	Mp_conserved_AIMs	human_gene_name	ATG8-1.1_AVG	ATG8-1.2_AVG	ATG8-2.2_AVG	ATG8-3.1_AVG	ATG8-3.2_AVG	ATG8-4_AVG	EV_AVG
NbS00026565g0005.1	Coatomer alpha subunit protein	2	AT1G62020.1	81.02	0	Coatomer%2C alpha subunit	2	COPI vesicle coat, cytosol, Golgi membrane, plasma membrane	ER to Golgi vesicle-mediated transport, intra-Golgi vesicle-mediated transport, intracellular protein transport, retrograde vesicle-mediated transport, Golgi to ER	Mapoly0007s0005.1	72.56	0	coatomer protein complex	0	COPA	211.5	165	87.5	250	107	12	9.5
Nbv6.1trP26162	tubulin alpha chain	2	AT4G14960.2	97.47	0	Tubulin/FtsZ family protein	2	cytoplasm, microtubule	cytoskeleton organization, microtubule-based process	Mapoly0061s0068.2	96.23	0	tubulin alpha	2	TUBA1C	27.5	40	17.5	74.5	48.5	27	9.5
NbS00025918g0006.1	1 aminocyclopropane 1 carboxylate oxidase		AT1G05010.1	75.54	0	ethylene-forming enzyme		NA	cellular response to fatty acid, cellular response to iron ion, cellular response to nitric oxide, defense response, detection of ethylene stimulus, ethylene biosynthetic process, fruit ripening, oxidation-reduction process, positive regulation of seed germination, response to cytokinin, response to fungus, response to salt stress	Mapoly0019s0012.1	35.42	6e-62	OXIDOREDUCTASE			6.5	19.5	13.5	18.5	57	43.5	9
NbS00031319g0001.1	Coatomer alpha subunit protein	2	AT1G62020.1	81.11	0	Coatomer%2C alpha subunit	2	COPI vesicle coat, cytosol, Golgi membrane, plasma membrane	ER to Golgi vesicle-mediated transport, intra-Golgi vesicle-mediated transport, intracellular protein transport, retrograde vesicle-mediated transport, Golgi to ER	Mapoly0007s0005.1	72.03	0	coatomer protein complex	0	COPA	198	160	79	241.5	100.5	10	8.5
Nbv6.1trP54759	coatomer subunit alpha-1-like	2	AT1G62020.1	82.36	0	Coatomer%2C alpha subunit	1	COPI vesicle coat, cytosol, Golgi membrane, plasma membrane	ER to Golgi vesicle-mediated transport, intra-Golgi vesicle-mediated transport, intracellular protein transport, retrograde vesicle-mediated transport, Golgi to ER	Mapoly0007s0005.1	73.36	0	coatomer protein complex	0	COPA	187.5	145	79	234.5	98.5	11	8
Nbv6.1trP14845	histone deacetylase 5	1	AT5G61060.1	61.85	0	histone deacetylase 5	0	NA	histone deacetylation	Mapoly0049s0028.1	53.87	5e-139	histone deacetylase 6/10	1	HDAC1	1	15.5	9.5	5	17.5	24.5	8
Nbv6.1trA262607	ribulose bisphosphate carboxylase oxygenase activase chloroplastic isoform x1		AT2G39730.2	85.84	0	rubisco activase		apoplast, cell wall, chloroplast envelope, chloroplast thylakoid membrane, nucleus, plastoglobule, stromule	defense response to bacterium, leaf senescence, positive regulation of catalytic activity, response to cold, response to jasmonic acid, response to light stimulus	Mapoly0022s0132.2	80.4	0	26S proteasome regulatory complex			13	28	9	28	47	25	8
NbC24305910g0003.1	Ribulose bisphosphate carboxylase/oxygenase activase 2 chloroplastic		AT2G39730.3	75	8e-48	rubisco activase		NA	NA	Mapoly0022s0132.2	74.26	9e-50	26S proteasome regulatory complex			10.5	19	6	17.5	30.5	20	7.5
NbS00006116g0019.1	Catalase	1	AT4G35090.1	87.1	0	catalase 2	1	chloroplast, cytosolic ribosome, glyoxysome, mitochondrion, stromule	cell death, cell redox homeostasis, cellular oxidant detoxification, cellular response to nitrogen starvation, cellular response to phosphate starvation, cellular response to sulfate starvation, hydrogen peroxide catabolic process, oxidation-reduction process, photoperiodism, response to cold, response to hydrogen peroxide	Mapoly0125s0005.1	79.92	0	Catalase.	0		12	13.5	8.5	9	47.5	12	7
Nbv6.1trP54093	catalase isozyme 1	1	AT4G35090.1	87.2	0	catalase 2	1	chloroplast, cytosolic ribosome, glyoxysome, mitochondrion, stromule	cell death, cell redox homeostasis, cellular oxidant detoxification, cellular response to nitrogen starvation, cellular response to phosphate starvation, cellular response to sulfate starvation, hydrogen peroxide catabolic process, oxidation-reduction process, photoperiodism, response to cold, response to hydrogen peroxide	Mapoly0125s0005.1	79.07	0	Catalase.	0		11	12.5	7.5	7	41	10.5	7
NbS00051557g0007.1	Coatomer alpha subunit protein	1	AT1G62020.1	79.79	0	Coatomer%2C alpha subunit	1	COPI vesicle coat, cytosol, Golgi membrane, plasma membrane	ER to Golgi vesicle-mediated transport, intra-Golgi vesicle-mediated transport, intracellular protein transport, retrograde vesicle-mediated transport, Golgi to ER	Mapoly0007s0005.1	71.12	0	coatomer protein complex	0	COPA	139.5	107.5	63.5	192	76	10	7
Nbv6.1trA82337	ribulose- -bisphosphate carboxylase oxygenase large partial		ATCG00490.1	87.44	3e-133	ribulose-bisphosphate carboxylase		chloroplast	oxidation-reduction process, photorespiration, reductive pentose-phosphate cycle	Mapoly0007s0124.1	46.51	2e-14	Ribulose bisphosphate carboxylase large chain			36.5	74.5	35	78.5	46.5	37	7
NbS00031544g0010.1	Tubulin alpha 7 chain	2	AT4G14960.2	96.32	0	Tubulin/FtsZ family protein	2	cell wall, cytosol, microtubule, nucleolus, plasma membrane, plasmodesma, tubulin complex, vacuole	cellular response to gravity, microtubule cytoskeleton organization, mitotic cell cycle, response to salt stress	Mapoly0120s0003.2	95.68	0	tubulin alpha	2	TUBA1C	25.5	35	14.5	62	42	23	7
NbS00002652g0220.1	tubulin alpha chain	2	AT4G14960.2	85.62	0	Tubulin/FtsZ family protein	2	cell wall, cytosol, microtubule, nucleolus, plasma membrane, plasmodesma, tubulin complex, vacuole	cellular response to gravity, microtubule cytoskeleton organization, mitotic cell cycle, response to salt stress	Mapoly0061s0068.2	85.29	0	tubulin alpha	2	TUBA1C	18.5	25.5	10.5	46	35.5	12	6.5
Nbv6.1trA184404	carbonic anhydrase 2-like isoform x1	1	AT5G14740.1	65.68	2e-129	carbonic anhydrase 2	1	apoplast, chloroplast envelope, chloroplast stroma, chloroplast thylakoid membrane, cytosol	carbon utilization, defense response to bacterium, regulation of stomatal movement, response to carbon dioxide	Mapoly0053s0046.1	46.8	2e-75	carbonic anhydrase	0		49	266.5	52	75	70	31	6
Nbv6.1trA181577	coatomer subunit alpha-1-like		AT1G62020.1	81.92	0	Coatomer%2C alpha subunit		COPI vesicle coat, cytosol, Golgi membrane, plasma membrane	ER to Golgi vesicle-mediated transport, intra-Golgi vesicle-mediated transport, intracellular protein transport, retrograde vesicle-mediated transport, Golgi to ER	Mapoly0007s0005.1	72.62	0	coatomer protein complex		COPA	97.5	81	46	128.5	61.5	8	6
NbS00016445g0012.1	Actin	1	AT5G09810.1	88.7	0	actin 7	1	cell wall, chloroplast envelope, chloroplast stroma, cytoskeleton, cytosol, mitochondrion, nucleolus, plasma membrane, plasmodesma	cell division, cytoskeleton organization, response to auxin, response to light stimulus, response to wounding, root hair elongation, seed germination	Mapoly0016s0137.1	84.75	0	actin	1	ACTB	6.5	19.5	12	24	27.5	11.5	5.5
NbS00012784g0015.1	Catalase	1	AT4G35090.1	79.28	0	catalase 2	1	chloroplast, cytosolic ribosome, glyoxysome, mitochondrion, stromule	cell death, cell redox homeostasis, cellular oxidant detoxification, cellular response to nitrogen starvation, cellular response to phosphate starvation, cellular response to sulfate starvation, hydrogen peroxide catabolic process, oxidation-reduction process, photoperiodism, response to cold, response to hydrogen peroxide	Mapoly0125s0005.1	72.52	0	Catalase.	0		10.5	12	7.5	7	40	9.5	5.5
NbS00060738g0002.1	Elongation factor 1 alpha		AT5G60390.3	90.15	0	GTP binding Elongation factor Tu family protein		chloroplast, cytosol, Golgi apparatus, mitochondrion, nucleolus, plasma membrane, plasmodesma, vacuolar membrane	response to cadmium ion, translational elongation	Mapoly0038s0023.1	86.72	0	elongation factor 1-alpha		EEF1A1	12	16.5	10.5	18	13.5	15.5	5.5
Nbv6.1trA148119	elongation factor 1-alpha-like		AT5G60390.3	97.09	0	GTP binding Elongation factor Tu family protein		chloroplast, cytosol, Golgi apparatus, mitochondrion, nucleolus, plasma membrane, plasmodesma, vacuolar membrane	response to cadmium ion, translational elongation	Mapoly0038s0023.1	93.29	0	elongation factor 1-alpha		EEF1A1	12	16.5	10.5	17	13.5	15.5	5.5
Nbv6.1trA1216	glyceraldehyde-3-phosphate cytosolic	1	AT1G13440.1	90.75	0	glyceraldehyde-3-phosphate dehydrogenase C2	1	cell wall, chloroplast, cytosol, Golgi apparatus, mitochondrion, nucleolus, peroxisome, plasma membrane, plasmodesma	defense response to bacterium, gluconeogenesis, glycolytic process, oxidation-reduction process, response to cadmium ion, response to oxidative stress	Mapoly0206s0011.1	82.54	0	Glyceraldehyde-3-phosphate dehydrogenase (phosphorylating).	1	GAPDH	18.5	21	10	20.5	24.5	18	5.5
Nbv6.1trA221888	glyceraldehyde-3-phosphate cytosolic-like	1	AT1G13440.1	90.66	0	glyceraldehyde-3-phosphate dehydrogenase C2	1	cell wall, chloroplast, cytosol, Golgi apparatus, mitochondrion, nucleolus, peroxisome, plasma membrane, plasmodesma	defense response to bacterium, gluconeogenesis, glycolytic process, oxidation-reduction process, response to cadmium ion, response to oxidative stress	Mapoly0206s0011.1	82.99	0	Glyceraldehyde-3-phosphate dehydrogenase (phosphorylating).	1	GAPDH	17.5	21	10	20	24.5	17.5	5.5
Nbv6.1trA225036	ribulose bisphosphate carboxylase activase		AT2G39730.3	82.64	6e-70	rubisco activase		NA	NA	Mapoly0022s0132.2	81.82	1e-68	26S proteasome regulatory complex			9	12.5	6	8.5	21	18	5.5
Nbv6.1trP58422	thioredoxin chloroplastic-like		AT3G02730.1	71.74	3e-63	thioredoxin F-type 1		chloroplast stroma, chloroplast thylakoid	cell redox homeostasis, glycerol ether metabolic process, negative regulation of catalytic activity, oxidation-reduction process, positive regulation of catalytic activity, regulation of carbohydrate metabolic process, response to light intensity	Mapoly0040s0138.1	55.1	5e-51	THIOREDOXIN		TXN	4.5	8	4.5	5.5	28	19	5.5
Nbv6.1trP73929	tubulin alpha-3 chain	1	AT5G19780.1	96.78	0	tubulin alpha-5	1	cytoplasm, microtubule	cytoskeleton organization, microtubule-based process	Mapoly0066s0086.1	95.33	0	tubulin alpha	1	TUBA1C	19.5	29.5	13.5	50	36.5	20.5	5.5
Nbv6.1trA243772	actin-like isoform x1	2	AT3G12110.1	94.96	0	actin-11	1	chloroplast envelope, chloroplast stroma, cytoskeleton, mitochondrion, plasma membrane, plasmodesma	cytoskeleton organization	Mapoly0016s0137.1	91.78	0	actin	1	ACTB	10	23	13	34.5	32	11	5
Nbv6.1trA65532	ascorbate peroxidase		AT1G07890.8	84	5e-158	ascorbate peroxidase 1		cell wall, chloroplast stroma, cytosol, Golgi apparatus, plasma membrane, plasmodesma	cellular oxidant detoxification, cellular response to oxidative stress, embryo development ending in seed dormancy, hydrogen peroxide catabolic process, oxidation-reduction process, response to cadmium ion, response to cytokinin, response to heat, response to reactive oxygen species, response to salt stress	Mapoly0188s0011.2	76.61	2e-137	L-ascorbate peroxidase.			1	15.5	3.5	8	12	17.5	5
NbS00030487g0018.1	Elongation factor EF 2		AT1G56070.3	89.04	0	Ribosomal protein S5/Elongation factor G/III/V family protein		apoplast, chloroplast, cytosol, Golgi apparatus, nucleolus, plasma membrane, plasmodesma, vacuolar membrane	cold acclimation, response to cytokinin, translational elongation	Mapoly0055s0033.1	86.53	0	elongation factor EF-2 [EC:3.6.5.3]		EEF2	3.5	17.5	5.5	5	10.5	13	5
Nbv6.1trA32780	carbonic anhydrase 2 isoform x1	1	AT5G14740.1	64.39	2e-122	carbonic anhydrase 2	1	apoplast, chloroplast envelope, chloroplast stroma, chloroplast thylakoid membrane, cytosol	carbon utilization, defense response to bacterium, regulation of stomatal movement, response to carbon dioxide	Mapoly0105s0019.1	46.96	4e-73	carbonic anhydrase	0		51	236	47	67.5	67	32	4.5
Nbv6.1trA250477	coatomer subunit alpha-1-like		AT1G62020.1	79.15	0	Coatomer%2C alpha subunit		COPI vesicle coat, cytosol, Golgi membrane, plasma membrane	ER to Golgi vesicle-mediated transport, intra-Golgi vesicle-mediated transport, intracellular protein transport, retrograde vesicle-mediated transport, Golgi to ER	Mapoly0007s0005.1	68.08	0	coatomer protein complex		COPA	104	77	46.5	130.5	51.5	6	4.5
Nbv6.1trP34322	heat shock cognate protein 80-like	1	AT5G56000.1	92.14	0	HEAT SHOCK PROTEIN 81.4	1	apoplast, cell wall, chloroplast stroma, cytosol, Golgi apparatus, nucleus, plasma membrane, vacuolar membrane	protein folding	Mapoly0002s0217.1	86.55	0	molecular chaperone HtpG	1	HSP90AA1	5.5	25	11.5	10	24	24.5	4.5
Nbv6.1trA132118	isocitrate dehydrogenase		AT1G65930.1	88.05	0	cytosolic NADP+-dependent isocitrate dehydrogenase		apoplast, chloroplast stroma, cytosol, plasma membrane, plasmodesma	defense response to bacterium, isocitrate metabolic process, DP metabolic process, response to cadmium ion, response to salt stress, response to zinc ion, tricarboxylic acid cycle	Mapoly0112s0021.1	80.98	0	Isocitrate dehydrogenase (NADP(+)).			6	13.5	8	5	35.5	11	4.5
NbS00008412g0009.1	Transketolase 1	1	AT2G45290.2	75.28	0	Transketolase	1	chloroplast stroma, chloroplast thylakoid membrane, cytosol	pentose-phosphate shunt, reductive pentose-phosphate cycle, response to cadmium ion	Mapoly0013s0012.2	75	0	Transketolase.	0		6.5	10.5	8	12.5	13	15	4.5
Nbv6.1trA115	actin partial		AT3G12110.1	97.27	6e-74	actin-11		cell wall, cytoskeleton, cytosol, plasma membrane, plasmodesma	cytoskeleton organization, root hair elongation	Mapoly0016s0137.1	94.55	6e-73	actin		ACTA2	4	9.5	10.5	9.5	12.5	9	4
Nbv6.1trP4521	atp synthase cf1 alpha subunit	1	ATCG00120.1	94.66	0	ATP synthase subunit alpha	1	chloroplast thylakoid membrane, mitochondrion, plastoglobule, proton-transporting ATP synthase complex, catalytic core F(1), stromule, thylakoid lumen	ATP hydrolysis coupled cation transmembrane transport, ATP synthesis coupled proton transport, defense response to bacterium, response to cold	Mapoly4078s0001.1	89.03	0	F-type H+-transporting ATPase subunit alpha	0		32	38.5	24.5	42	45	33.5	4
NbS00003005g0010.1	Autophagy related protein 8f (Nb1)		AT4G16520.2	90.6	2e-74	Ubiquitin-like superfamily protein		cytoplasm	autophagy	Mapoly0001s0494.2	83.9	1e-69	GABA(A) receptor-associated protein (autophagy-related protein 8)		GABARAPL2	293	272.5	162	153	12.5	4.5	4
Nbv6.1trP60922	autophagy-related protein 8c (Nb2)		AT1G62040.1	90.6	9e-76	Ubiquitin-like superfamily protein		autophagosome membrane, cytoplasmic vesicle, microtubule	autophagy, cellular response to nitrogen starvation, protein transport	Mapoly0001s0494.2	86.32	2e-73	GABA(A) receptor-associated protein (autophagy-related protein 8)		GABARAPL2	204.5	154.5	592.5	600.5	75.5	18.5	4
Nbv6.1trP25495	beta- partial	1	AT3G12110.1	98.41	3e-88	actin-11	1	chloroplast envelope, chloroplast stroma, cytoskeleton, mitochondrion, plasma membrane, plasmodesma	cytoskeleton organization	Mapoly0016s0139.1	97.62	6e-88	actin	1	ACTB	5	12	3.5	17	16.5	7	4
Nbv6.1trP25686	glutamate-1-semialdehyde - chloroplastic	2	AT3G48730.1	85.59	0	glutamate-1-semialdehyde 2%2C1-aminomutase 2	1	chloroplast envelope, chloroplast stroma	chlorophyll biosynthetic process, protoporphyrinogen IX biosynthetic process	Mapoly0094s0038.1	72.27	0	Glutamate-1-semialdehyde 2	1		1.5	6	6.5	4.5	6.5	12.5	4
Nbv6.1trA145479	isocitrate dehydrogenase		AT1G65930.1	88.54	0	cytosolic NADP+-dependent isocitrate dehydrogenase		apoplast, chloroplast stroma, cytosol, plasma membrane, plasmodesma	defense response to bacterium, isocitrate metabolic process, DP metabolic process, response to cadmium ion, response to salt stress, response to zinc ion, tricarboxylic acid cycle	Mapoly0112s0021.1	80.98	0	Isocitrate dehydrogenase (NADP(+)).			6	12.5	8	4.5	34	10.5	4
Nbv6.1trA164576	isocitrate dehydrogenase		AT1G65930.1	88.29	0	cytosolic NADP+-dependent isocitrate dehydrogenase		apoplast, chloroplast stroma, cytosol, plasma membrane, plasmodesma	defense response to bacterium, isocitrate metabolic process, DP metabolic process, response to cadmium ion, response to salt stress, response to zinc ion, tricarboxylic acid cycle	Mapoly0112s0021.1	81.22	0	Isocitrate dehydrogenase (NADP(+)).			6.5	13	8	5	33	10.5	4
Nbv6.1trP37774	thioredoxin chloroplastic	1	AT1G76760.1	58.62	2e-65	thioredoxin Y1	1	chloroplast stroma, chloroplast thylakoid, cytosol	cell redox homeostasis, metabolic process, positive regulation of catalytic activity	Mapoly0166s0016.1	56.6	1e-42	THIOREDOXIN	0		6	9.5	3.5	3	26	14	4
NbS00006010g0008.1	Thioredoxin Y1 chloroplastic	1	AT1G76760.1	58.58	3e-66	thioredoxin Y1	1	chloroplast stroma, chloroplast thylakoid, cytosol	cell redox homeostasis, metabolic process, positive regulation of catalytic activity	Mapoly0166s0016.1	56.6	2e-42	THIOREDOXIN	0		6.5	10.5	4	4	27.5	14.5	4
Nbv6.1trA269662	3-ketoacyl- thiolase peroxisomal		AT2G33150.1	86.8	0	peroxisomal 3-ketoacyl-CoA thiolase 3		chloroplast, cytosol, glyoxysome, mitochondrion, nucleolus, vacuolar membrane	fatty acid beta-oxidation, glyoxysome organization, jasmonic acid biosynthetic process, oxylipin biosynthetic process, phenylacetate catabolic process, positive regulation of abscisic acid-activated signaling pathway, response to wounding	Mapoly0055s0037.1	71.86	0	Acetyl-CoA C-acyltransferase.		ACAT1	0.5	6.5	5	3.5	11.5	7	3.5
Nbv6.1trP40801	3-ketoacyl- thiolase peroxisomal		AT2G33150.1	86.83	0	peroxisomal 3-ketoacyl-CoA thiolase 3		chloroplast, cytosol, glyoxysome, mitochondrion, nucleolus, vacuolar membrane	fatty acid beta-oxidation, glyoxysome organization, jasmonic acid biosynthetic process, oxylipin biosynthetic process, phenylacetate catabolic process, positive regulation of abscisic acid-activated signaling pathway, response to wounding	Mapoly0055s0037.1	72.14	0	Acetyl-CoA C-acyltransferase.		ACAT1	0.5	7	5	3.5	12	7	3.5
Nbv6.1trP17728	ankyrin repeat domain-containing protein 2-like		AT2G17390.1	63.53	3e-147	ankyrin repeat-containing 2B		NA	NA	Mapoly0142s0007.1	66.28	1e-156	ANKYRIN REPEAT PROTEIN			2	7.5	3	3.5	8	12.5	3.5
Nbv6.1trA272788	atpase subunit 1		ATMG01190.1	92.93	0	ATP synthase subunit 1		mitochondrial inner membrane, proton-transporting ATP synthase complex, catalytic core F(1)	ATP hydrolysis coupled cation transmembrane transport, ATP synthesis coupled proton transport	Mapoly4078s0001.1	66.08	2e-124	F-type H+-transporting ATPase subunit alpha			10.5	17	9	16.5	18.5	19	3.5
Nbv6.1trP26130	copper transport protein cch isoform x2	1	AT3G56240.3	66.95	7e-42	copper chaperone	1	apoplast, chloroplast	cellular copper ion homeostasis, metal ion transport, response to cadmium ion, response to salt stress	Mapoly0058s0015.1	66.15	8e-25	COPPER TRANSPORT PROTEIN ATOX1-RELATED	0		1.5	4.5	5.5	3.5	15.5	17.5	3.5
Nbv6.1trA134724	glyceraldehyde-3-phosphate cytosolic	2	AT3G04120.1	91.64	0	glyceraldehyde-3-phosphate dehydrogenase C subunit 1	1	apoplast, chloroplast, cytosol, Golgi apparatus, mitochondrial envelope, nucleus, plasma membrane, vacuolar membrane	gluconeogenesis, glycolytic process, oxidation-reduction process, response to cadmium ion, response to heat, response to hydrogen peroxide, response to redox state, response to salt stress, response to sucrose, seed development	Mapoly0206s0011.1	81.25	0	Glyceraldehyde-3-phosphate dehydrogenase (phosphorylating).	0	GAPDH	19	24	12	22	27	18	3.5
Nbv6.1trA108466	heat shock cognate protein 80-like	1	AT5G56000.1	91.86	0	HEAT SHOCK PROTEIN 81.4	1	apoplast, cell wall, chloroplast stroma, cytosol, Golgi apparatus, nucleus, plasma membrane, vacuolar membrane	protein folding	Mapoly0002s0217.1	86.12	0	molecular chaperone HtpG	1	HSP90AA1	4.5	20	10	9	20	21	3.5
Nbv6.1trP41303	heat shock cognate protein 80-like	1	AT5G56030.1	94.82	0	heat shock protein 81-2	0	cytoplasm	chaperone-mediated protein folding, defense response to bacterium, incompatible interaction	Mapoly0002s0217.1	88.11	0	molecular chaperone HtpG	1	HSP90AA1	4.5	21	10	9	20.5	21	3.5
Nbv6.1trA208501	phosphoglycerate chloroplastic		AT1G56190.1	88.71	0	Phosphoglycerate kinase family protein		chloroplast stroma, cytosol, membrane, mitochondrion, thylakoid	gluconeogenesis, glycolytic process, protein phosphorylation, reductive pentose-phosphate cycle, regulation of defense response to virus by host, response to cadmium ion, response to cold	Mapoly0111s0004.1	66.09	0	Phosphoglycerate kinase.			8.5	24.5	8	15	18	6.5	3.5
Nbv6.1trP71373	phosphoglycerate chloroplastic		AT1G56190.1	88.26	0	Phosphoglycerate kinase family protein		chloroplast stroma, cytosol, membrane, mitochondrion, thylakoid	gluconeogenesis, glycolytic process, protein phosphorylation, reductive pentose-phosphate cycle, regulation of defense response to virus by host, response to cadmium ion, response to cold	Mapoly0111s0004.1	66.58	0	Phosphoglycerate kinase.			8.5	24	7	16	18	6.5	3.5
Nbv6.1trP26194	ribulose bisphosphate carboxylase		AT5G38410.1	73.89	3e-98	Ribulose bisphosphate carboxylase (small chain) family protein		chloroplast	oxidation-reduction process, photorespiration, reductive pentose-phosphate cycle	Mapoly0146s0015.1	49.46	7e-59	Ribulose-bisphosphate carboxylase.			9	16.5	8.5	18.5	13.5	14	3.5
NbS00056344g0007.1	14 3 3 protein A		AT1G78300.1	86.49	1e-160	general regulatory factor 2		NA	NA	Mapoly0043s0019.1	84.84	3e-149	14-3-3 protein epsilon		YWHAE	3	11.5	4.5	4	8.5	13	3
Nbv6.1trP28238	14-3-3 protein		AT1G78300.1	87.6	3e-163	general regulatory factor 2		NA	NA	Mapoly0043s0019.1	81.47	1e-152	14-3-3 protein epsilon		YWHAE	2.5	9	1.5	3	8	13	3
Nbv6.1trP4045	14-3-3 protein		AT1G78300.1	89.62	3e-167	general regulatory factor 2		NA	NA	Mapoly0043s0019.1	83.73	1e-152	14-3-3 protein epsilon		YWHAE	2.5	11	2.5	3.5	8.5	16.5	3
Nbv6.1trA1295	2-isopropylmalate synthase a-like	1	AT1G74040.1	75.8	0	2-isopropylmalate synthase 1	0	chloroplast envelope	leucine biosynthetic process	Mapoly0002s0332.1	72.14	0	2-isopropylmalate synthase.	0		0	4	2	1.5	3	10.5	3
NbS00033917g0007.1	ATPase AAA type%2C CDC48 protein	1	AT5G03340.1	85.81	0	ATPase%2C AAA-type%2C CDC48 protein	0	NA	NA	Mapoly0096s0020.2	81.04	0	transitional endoplasmic reticulum ATPase	0	VCP	6	20.5	8.5	2	15	8	3
Nbv6.1trA236071	autophagy-related protein 8c-like isoform x1 (Nb3)	1	AT4G21980.2	78.57	4e-75	Ubiquitin-like superfamily protein	0	autophagosome, phagophore	autophagy, defense response to fungus, proteolysis	Mapoly0001s0494.2	82.05	8e-69	GABA(A) receptor-associated protein (autophagy-related protein 8)	0	GABARAPL2	189.5	145	382	667	84.5	20	3
NbS00028064g0012.1	Fructose bisphosphate aldolase		AT4G38970.1	86.75	0	fructose-bisphosphate aldolase 2		apoplast, chloroplast envelope, membrane, plastoglobule, thylakoid	gluconeogenesis, glycolytic process, response to abscisic acid, response to cadmium ion	Mapoly0053s0082.1	79.65	0	Fructose-bisphosphate aldolase.			2.5	12.5	4	8	7.5	6	3
Nbv6.1trA63820	fructose-bisphosphate aldolase chloroplastic-like		AT4G38970.1	86.75	0	fructose-bisphosphate aldolase 2		apoplast, chloroplast envelope, membrane, plastoglobule, thylakoid	gluconeogenesis, glycolytic process, response to abscisic acid, response to cadmium ion	Mapoly0053s0082.1	79.4	0	Fructose-bisphosphate aldolase.			3	11	4	9	7.5	6	3
Nbv6.1trP47902	fructose-bisphosphate aldolase chloroplastic-like		AT4G38970.1	86.5	0	fructose-bisphosphate aldolase 2		apoplast, chloroplast envelope, membrane, plastoglobule, thylakoid	gluconeogenesis, glycolytic process, response to abscisic acid, response to cadmium ion	Mapoly0053s0082.1	78.89	0	Fructose-bisphosphate aldolase.			3	10.5	3.5	7	7.5	6	3
NbS00053127g0003.1	Norcoclaurine synthase	1	NA	NA	NA	NA		NA	NA	Mapoly0063s0024.1	34.38	2e-10	Pathogenesis-related protein Bet v I family	0		0	1.5	3.5	1.5	5	10.5	3
Nbv6.1trP75120	ribosomal protein s3		ATCG00800.1	86.57	7e-139	structural constituent of ribosome		chloroplast envelope, chloroplast stroma, cytosolic small ribosomal subunit, membrane, nucleoid	translation	Mapoly0015s0207.1	56.67	2e-27	small subunit ribosomal protein S3			5	9.5	7	12.5	10	7	3
NbS00037852g0006.1	Ribulose bisphosphate carboxylase small chain 8B chloroplastic		AT5G38410.1	75.56	2e-100	Ribulose bisphosphate carboxylase (small chain) family protein		chloroplast	oxidation-reduction process, photorespiration, reductive pentose-phosphate cycle	Mapoly0146s0015.1	50	4e-60	Ribulose-bisphosphate carboxylase.			10	13.5	6.5	20.5	7	9.5	3
Nbv6.1trP51988	14-3-3 protein		AT1G78300.1	88.19	2e-163	general regulatory factor 2		NA	NA	Mapoly0043s0019.1	81.64	1e-153	14-3-3 protein epsilon		YWHAE	4	12	3	5	7.5	15.5	2.5
Nbv6.1trP47675	14-3-3-like protein a		AT5G38480.3	92.05	6e-162	general regulatory factor 3		NA	NA	Mapoly0043s0019.1	89.7	9e-155	14-3-3 protein epsilon		YWHAE	3	11	3.5	2.5	7	15	2.5
Nbv6.1trA184988	alpha- partial	1	AT1G50010.1	97.02	2e-118	tubulin alpha-2 chain	1	cytoplasm, microtubule	cytoskeleton organization, microtubule-based process	Mapoly0066s0086.1	92.86	2e-123	tubulin alpha	1	TUBA1C	14	15.5	5.5	31.5	23	11	2.5
Nbv6.1trP63294	ascorbate peroxidase		AT1G07890.8	84.8	3e-159	ascorbate peroxidase 1		cell wall, chloroplast stroma, cytosol, Golgi apparatus, plasma membrane, plasmodesma	cellular oxidant detoxification, cellular response to oxidative stress, embryo development ending in seed dormancy, hydrogen peroxide catabolic process, oxidation-reduction process, response to cadmium ion, response to cytokinin, response to heat, response to reactive oxygen species, response to salt stress	Mapoly0188s0011.2	76.21	4e-135	L-ascorbate peroxidase.			0	5.5	2	3.5	4.5	11	2.5
NbS00003826g0005.1	Catalase isozyme 3	1	AT4G35090.1	86.5	0	catalase 2	1	chloroplast, cytosolic ribosome, glyoxysome, mitochondrion, stromule	cell death, cell redox homeostasis, cellular oxidant detoxification, cellular response to nitrogen starvation, cellular response to phosphate starvation, cellular response to sulfate starvation, hydrogen peroxide catabolic process, oxidation-reduction process, photoperiodism, response to cold, response to hydrogen peroxide	Mapoly0125s0005.1	76.91	0	Catalase.	0		9.5	12	6	6.5	35	11	2.5
NbS00046481g0008.1	Cell division cycle protein 48		AT5G03340.1	91.35	0	ATPase%2C AAA-type%2C CDC48 protein		NA	NA	Mapoly0096s0020.2	86.96	0	transitional endoplasmic reticulum ATPase		VCP	7.5	28	10.5	4	17.5	10.5	2.5
NbC24525610g0001.1	Coatomer alpha subunit protein		AT1G62020.1	91.67	6e-57	Coatomer%2C alpha subunit		COPI vesicle coat, cytosol, Golgi membrane, plasma membrane	ER to Golgi vesicle-mediated transport, intra-Golgi vesicle-mediated transport, retrograde vesicle-mediated transport, Golgi to ER	Mapoly0007s0005.1	90.62	6e-56	coatomer protein complex			26.5	21	7.5	32.5	15.5	2	2.5
Nbv6.1trP40911	fructose-bisphosphate aldolase chloroplastic		AT4G38970.1	87.47	0	fructose-bisphosphate aldolase 2		apoplast, chloroplast envelope, membrane, plastoglobule, thylakoid	gluconeogenesis, glycolytic process, response to abscisic acid, response to cadmium ion	Mapoly0053s0082.1	78.61	0	Fructose-bisphosphate aldolase.			3.5	13	5.5	10	7	7.5	2.5
Nbv6.1trA47396	heat shock cognate protein 80-like	1	AT5G56000.1	89.97	0	HEAT SHOCK PROTEIN 81.4	1	apoplast, cell wall, chloroplast stroma, cytosol, Golgi apparatus, nucleus, plasma membrane, vacuolar membrane	protein folding	Mapoly0002s0217.1	87.19	0	molecular chaperone HtpG	1	HSP90AA1	3.5	9.5	6	5	12.5	10.5	2.5
Nbv6.1trP26187	nodulin-related protein		AT2G03440.1	54.43	2e-18	nodulin-related protein 1		NA	abscisic acid-activated signaling pathway, positive regulation of defense response to bacterium, response to cold, response to heat, response to salt stress	NA	NA	NA	NA			11.5	13.5	9.5	9	25	14	2.5
Nbv6.1trP19726	probable cytosolic oligopeptidase a	3	AT5G65620.2	75	0	Zincin-like metalloproteases family protein	1	NA	proteolysis	Mapoly0137s0031.1	71.61	0	Oligopeptidase A.	0		0	5.5	3	2	14	12.5	2.5
Nbv6.1trA1931	protease do-like chloroplastic		AT3G27925.2	87.6	0	DegP protease 1		chloroplast thylakoid membrane, nucleus, thylakoid lumen	photosystem II repair, protein catabolic process, proteolysis, response to cytokinin	Mapoly0003s0078.1	79.1	0	SERINE PROTEASE FAMILY S1C HTRA-RELATED // SUBFAMILY NOT NAMED			4.5	11	2	1.5	6	2	2.5
Nbv6.1trP54998	tripeptidyl-peptidase 2 isoform x1	2	AT4G20850.1	71.55	0	tripeptidyl peptidase ii	1	chloroplast, cytosolic ribosome, vacuolar membrane	proteolysis	Mapoly0069s0029.1	57.05	0	Tripeptidyl-peptidase II.	1		0.5	10.5	6	0.5	13	9	2.5
NbS00031715g0004.1	Ubiquitin modifier activating enzyme atg7		AT5G45900.1	70.1	0	ThiF family protein		cytosol, phagophore assembly site	autophagosome assembly, autophagy of mitochondrion, C-terminal protein lipidation, cellular response to nitrogen starvation, defense response to fungus, late nucleophagy, leaf senescence, piecemeal microautophagy of the nucleus, protein transport	Mapoly0015s0071.1	56.06	0	autophagy-related protein 7		ATG7	51	105	40.5	91.5	185	36	2.5
NbS00059178g0006.1	14 3 3 protein beta/alpha B		AT5G65430.1	81.85	4e-151	general regulatory factor 8		cytoplasm, nucleus	regulation of metabolic process, response to freezing	Mapoly0043s0019.1	72.15	8e-126	14-3-3 protein epsilon		YWHAE	1.5	7	0.5	1.5	3.5	12	2
Nbv6.1trA62570	14-3-3 protein		AT1G78300.1	86.87	1e-161	general regulatory factor 2		NA	NA	Mapoly0043s0019.1	84.84	2e-149	14-3-3 protein epsilon		YWHAE	3	12	5	4	8.5	12	2
Nbv6.1trA251354	60s ribosomal protein l3-like	1	AT1G61580.1	87.82	0	R-protein L3 B	1	integral component of membrane, ribosome	translation	Mapoly0001s0237.1	83.25	0	large subunit ribosomal protein L3e	1	RPL3	183.5	92	43.5	261	44	12	2
Nbv6.1trA101014	coatomer subunit beta -2-like		AT1G52360.4	83.19	0	Coatomer%2C beta' subunit		COPI vesicle coat, Golgi membrane	ER to Golgi vesicle-mediated transport, intra-Golgi vesicle-mediated transport, intracellular protein transport, retrograde vesicle-mediated transport, Golgi to ER	Mapoly0022s0125.2	77.16	0	COATOMER BETA SUBUNIT			111	119.5	60	152	80	6.5	2
Nbv6.1trA208241	coatomer subunit beta -2-like		AT1G52360.4	82.65	0	Coatomer%2C beta' subunit		COPI vesicle coat, Golgi membrane	ER to Golgi vesicle-mediated transport, intra-Golgi vesicle-mediated transport, intracellular protein transport, retrograde vesicle-mediated transport, Golgi to ER	Mapoly0022s0125.2	77.49	0	COATOMER BETA SUBUNIT			95.5	93	42	124	55.5	3.5	2
Nbv6.1trA57793	coatomer subunit beta -2-like		AT1G52360.4	83.51	0	Coatomer%2C beta' subunit		COPI vesicle coat, Golgi membrane	ER to Golgi vesicle-mediated transport, intra-Golgi vesicle-mediated transport, intracellular protein transport, retrograde vesicle-mediated transport, Golgi to ER	Mapoly0022s0125.2	77.49	0	COATOMER BETA SUBUNIT			114.5	122	60.5	159	80	6.5	2
Nbv6.1trA194271	fructose-bisphosphate aldolase chloroplastic		AT4G38970.1	86.22	0	fructose-bisphosphate aldolase 2		apoplast, chloroplast envelope, membrane, plastoglobule, thylakoid	gluconeogenesis, glycolytic process, response to abscisic acid, response to cadmium ion	Mapoly0053s0082.1	80.25	0	Fructose-bisphosphate aldolase.			4.5	11	6	10.5	8.5	8	2
Nbv6.1trP38569	fructose-bisphosphate aldolase chloroplastic-like		AT4G38970.1	85.43	0	fructose-bisphosphate aldolase 2		apoplast, chloroplast envelope, membrane, plastoglobule, thylakoid	gluconeogenesis, glycolytic process, response to abscisic acid, response to cadmium ion	Mapoly0053s0082.1	79	0	Fructose-bisphosphate aldolase.			5.5	12	5.5	11	9.5	7.5	2
NbS00017142g0001.1	Isocitrate dehydrogenase	1	AT5G03290.1	80.99	0	isocitrate dehydrogenase V	1	NA	NA	Mapoly0002s0215.1	78.06	0	Isocitrate dehydrogenase (NAD(+)).	0		6.5	15.5	5.5	7	15.5	12.5	2
NbS00017559g0109.1	NA		AT5G65430.2	83.03	2e-98	general regulatory factor 8		cytoplasm, nucleus	regulation of metabolic process, response to freezing	Mapoly0043s0019.1	73.17	3e-88	14-3-3 protein epsilon		YWHAE	1.5	7	0.5	1.5	3.5	11	2
Nbv6.1trA28077	peptide methionine sulfoxide reductase chloroplastic		AT1G53670.1	75	4e-84	methionine sulfoxide reductase B 1		chloroplast stroma	cellular response to oxidative stress, oxidation-reduction process, protein repair	Mapoly0057s0057.1	72.14	3e-74	Predicted pilin-like transcription factor			4.5	6.5	3.5	6.5	27	11	2
NbS00006821g0002.1	Phosphoglycerate kinase		AT1G56190.1	79.71	0	Phosphoglycerate kinase family protein		chloroplast stroma, cytosol, membrane, mitochondrion, thylakoid	gluconeogenesis, glycolytic process, protein phosphorylation, reductive pentose-phosphate cycle, regulation of defense response to virus by host, response to cadmium ion, response to cold	Mapoly0111s0004.1	61.75	1e-178	Phosphoglycerate kinase.			5.5	20	5.5	13	14	4.5	2
Nbv6.1trA144687	probable phenylalanine--trna ligase beta subunit	5	AT1G72550.1	68.95	0	tRNA synthetase beta subunit family protein	2	cytosol, phenylalanine-tR ligase complex	phenylalanyl-tR aminoacylation	Mapoly0013s0023.1	67.84	0	phenylalanyl-tRNA synthetase beta chain	5		3.5	13	1	0.5	11.5	1.5	2
Nbv6.1trA63223	probable phenylalanine--trna ligase beta subunit	5	AT1G72550.1	69.12	0	tRNA synthetase beta subunit family protein	2	cytosol, phenylalanine-tR ligase complex	phenylalanyl-tR aminoacylation	Mapoly0013s0023.1	68.17	0	phenylalanyl-tRNA synthetase beta chain	5		3.5	13	1	0.5	10.5	1.5	2
NbS00041372g0008.1	Ribulose bisphosphate carboxylase small chain		AT5G38410.1	67.51	3e-95	Ribulose bisphosphate carboxylase (small chain) family protein		plastid	carbon fixation, photosynthesis	Mapoly0146s0015.1	45.99	2e-57	Ribulose-bisphosphate carboxylase.			9	13.5	5	19	7	9.5	2
NbS00040246g0004.1	Thioredoxin		AT3G15360.1	47.17	2e-58	thioredoxin M-type 4		cell wall, chloroplast envelope, chloroplast stroma, chloroplast thylakoid membrane	negative regulation of catalytic activity, positive regulation of catalytic activity, regulation of carbohydrate metabolic process, response to cytokinin	Mapoly0164s0015.3	61.11	3e-54	THIOREDOXIN			2	2.5	1	1.5	14.5	3	2
Nbv6.1trA1025	thioredoxin chloroplastic-like		AT3G15360.1	52.88	5e-64	thioredoxin M-type 4		cell wall, chloroplast envelope, chloroplast stroma, chloroplast thylakoid membrane	cell redox homeostasis, negative regulation of catalytic activity, positive regulation of catalytic activity, regulation of carbohydrate metabolic process, response to cytokinin	Mapoly0164s0015.3	64.08	8e-61	THIOREDOXIN			3	4.5	1	1	12	3	2
Nbv6.1trP4607	tubulin beta-5 chain		AT5G12250.1	95.09	0	beta-6 tubulin		cytoplasm, microtubule, plasma membrane	microtubule cytoskeleton organization, mitotic cell cycle, response to cold, response to salt stress	Mapoly0109s0019.1	94.37	0	tubulin beta		TUBB2A	31	46.5	16	65	56	21	2
Nbv6.1trP3841	40s ribosomal protein s14-2	1	AT3G11510.1	91.37	9e-91	Ribosomal protein S11 family protein	1	cytosolic small ribosomal subunit, nucleolus, polysomal ribosome	maturation of SSU-rR from tricistronic rR transcript (SSU-rR, 5.8S rR, LSU-rR), ribosomal small subunit assembly, translation	Mapoly0008s0132.1	88.32	1e-86	small subunit ribosomal protein S14e	1	RPS14	9.5	7.5	3.5	44	4	3	1.5
Nbv6.1trP70032	40s ribosomal protein s14-2	1	AT3G11510.1	91.37	4e-91	Ribosomal protein S11 family protein	1	cytosolic small ribosomal subunit, nucleolus, polysomal ribosome	maturation of SSU-rR from tricistronic rR transcript (SSU-rR, 5.8S rR, LSU-rR), ribosomal small subunit assembly, translation	Mapoly0008s0132.1	88.32	2e-86	small subunit ribosomal protein S14e	1	RPS14	9	6.5	3	42.5	5	3	1.5
Nbv6.1trA143068	50s ribosomal protein chloroplastic		AT3G63490.1	68.64	4e-163	Ribosomal protein L1p/L10e family		chloroplast envelope, chloroplast stroma, chloroplast thylakoid membrane, cytosolic large ribosomal subunit, nucleus	maturation of LSU-rR translation	Mapoly0043s0143.1	62.07	3e-128	RIBOSOMAL PROTEIN L7AE FAMILY MEMBER			9.5	8.5	5.5	8.5	11.5	5.5	1.5
NbS00047740g0003.1	50S ribosomal protein L14		AT3G04400.2	97.6	9e-86	Ribosomal protein L14p/L23e family protein		ribosome	translation	Mapoly0027s0067.1	93.6	7e-83	large subunit ribosomal protein L23e		RPL23	54.5	16.5	9	116	7	3.5	1.5
Nbv6.1trA65372	60s acidic ribosomal protein isoform 1		AT3G44590.2	66.37	1e-29	60S acidic ribosomal protein family		cytosolic ribosome, nucleus	NA	Mapoly0036s0060.1	66.37	5e-23	60S acidic ribosomal protein P2		RPLP2	51.5	25.5	5.5	84	5	3	1.5
Nbv6.1trP68173	60s acidic ribosomal protein isoform 1		AT3G44590.2	66.96	4e-32	60S acidic ribosomal protein family		cytosolic ribosome, nucleus	NA	Mapoly0036s0060.1	62.83	3e-22	60S acidic ribosomal protein P2		RPLP2	47	22.5	7	58.5	6.5	4	1.5
Nbv6.1trA47361	60s acidic ribosomal protein p0		AT2G40010.1	81.25	0	Ribosomal protein L10 family protein		cytosolic large ribosomal subunit, Golgi apparatus	cytoplasmic translation, ribosomal large subunit assembly	Mapoly0043s0105.1	81.06	2e-170	large subunit ribosomal protein LP0		RPLP0	88	44	19.5	128.5	24.5	2.5	1.5
Nbv6.1trP71351	60s acidic ribosomal protein p0		AT2G40010.1	81.25	0	Ribosomal protein L10 family protein		cytosolic large ribosomal subunit, Golgi apparatus	cytoplasmic translation, ribosomal large subunit assembly	Mapoly0043s0105.1	81.06	3e-170	large subunit ribosomal protein LP0		RPLP0	89	44.5	19.5	131.5	24.5	2.5	1.5
Nbv6.1trA7626	60s acidic ribosomal protein p2a-like		AT3G44590.2	65.18	1e-30	60S acidic ribosomal protein family		cytosolic ribosome, nucleus	NA	Mapoly0001s0201.1	63.72	1e-22	large subunit ribosomal protein LP2		RPLP2	34	20	6.5	53	6.5	4	1.5
NbS00000941g0015.1	60s acidic ribosomal protein protein		AT3G44590.2	65.77	1e-31	60S acidic ribosomal protein family		cytosolic ribosome, nucleus	NA	Mapoly0036s0060.1	64.6	2e-23	60S acidic ribosomal protein P2		RPLP2	40.5	18	6.5	55	5.5	4	1.5
NbS00021044g0016.1	60s acidic ribosomal protein protein		AT3G44590.2	66.37	5e-30	60S acidic ribosomal protein family		cytosolic ribosome, nucleus	NA	Mapoly0036s0060.1	66.37	5e-23	60S acidic ribosomal protein P2		RPLP2	64	31	6	104	4	3.5	1.5
Nbv6.1trP19462	60s ribosomal protein l11-1	2	AT2G42740.1	96.11	5e-127	ribosomal protein large subunit 16A	1	chloroplast, cytosolic large ribosomal subunit, Golgi apparatus, nucleolus, plasmodesma, vacuole	ribosomal large subunit assembly, translation	Mapoly0038s0097.1	95	8e-124	60S RIBOSOMAL PROTEIN L11-RELATED	1	RPL11	57.5	29.5	11	109.5	11.5	3	1.5
Nbv6.1trP77203	60s ribosomal protein l11-1	1	AT5G45775.2	95.56	9e-127	Ribosomal L5P family protein	1	cytosolic large ribosomal subunit, Golgi apparatus, membrane, nucleus, vacuole	ribosomal large subunit assembly, translation	Mapoly0038s0097.1	94.44	1e-123	60S RIBOSOMAL PROTEIN L11-RELATED	1	RPL11	38.5	18.5	7	87.5	7.5	2.5	1.5
Nbv6.1trA114306	60s ribosomal protein l23		AT3G04400.1	97.86	2e-96	Ribosomal protein L14p/L23e family protein		cytosolic large ribosomal subunit, nucleolus	translation	Mapoly0047s0085.1	95	6e-94	50S/60S RIBOSOMAL PROTEIN L14/L23		RPL23	42	14.5	7.5	102.5	7	3.5	1.5
Nbv6.1trA5091	60s ribosomal protein l28-1-like	2	AT2G19730.3	74.13	5e-73	Ribosomal L28e protein family	1	cell wall, chloroplast, cytosolic large ribosomal subunit, plasma membrane, plasmodesma	response to cytokinin, translation	Mapoly0002s0184.2	64.39	1e-54	large subunit ribosomal protein L28e	0	RPL28	96.5	50	22.5	136	15.5	2.5	1.5
Nbv6.1trA211581	60s ribosomal protein l3	1	AT1G61580.1	88.6	0	R-protein L3 B	1	cytosolic large ribosomal subunit, membrane	ribosomal large subunit assembly, translation	Mapoly0001s0237.1	81.96	0	large subunit ribosomal protein L3e	1	RPL3	169.5	86	38	234.5	37	9	1.5
Nbv6.1trP43008	60s ribosomal protein l3	1	AT1G61580.1	88.86	0	R-protein L3 B	1	cytosolic large ribosomal subunit, membrane	ribosomal large subunit assembly, translation	Mapoly0001s0237.1	82.73	0	large subunit ribosomal protein L3e	1	RPL3	169	84	38.5	238	39.5	10	1.5
Nbv6.1trP61511	60s ribosomal protein l3	1	AT1G61580.1	87.82	0	R-protein L3 B	1	cytosolic large ribosomal subunit, membrane	ribosomal large subunit assembly, translation	Mapoly0001s0237.1	83.51	0	large subunit ribosomal protein L3e	1	RPL3	181.5	94	46	266	50	13	1.5
Nbv6.1trA114336	60s ribosomal protein l6-like		AT1G74050.1	78.92	2e-108	Ribosomal protein L6 family protein		ribosome	translation	Mapoly0037s0030.1	65.78	1e-100	large subunit ribosomal protein L6e		RPL6	114.5	55	33.5	169	22.5	7.5	1.5
Nbv6.1trA57621	60s ribosomal protein l6-like		AT1G74060.1	78.83	4e-111	Ribosomal protein L6 family protein		ribosome	translation	Mapoly0037s0030.1	65.78	3e-99	large subunit ribosomal protein L6e		RPL6	115.5	53	35.5	168	25	7	1.5
Nbv6.1trP838	atp synthase cf1 beta subunit	1	ATCG00480.1	92.77	0	ATP synthase subunit beta	0	cell wall, chloroplast ATP synthase complex, plastoglobule, proton-transporting ATP synthase complex, catalytic core F(1), stromule, thylakoid lumen	ATP hydrolysis coupled cation transmembrane transport, ATP synthesis coupled proton transport, defense response to fungus, incompatible interaction, response to cold	Mapoly0082s0043.1	69.26	0	F-type H+-transporting ATPase subunit beta	0		6	8	4	11	6.5	6	1.5
NbS00019305g0027.1	ATP synthase subunit beta mitochondrial		AT5G08680.1	84.6	0	ATP synthase alpha/beta family protein		mitochondrial proton-transporting ATP synthase complex, catalytic core F(1)	ATP hydrolysis coupled cation transmembrane transport, ATP synthesis coupled proton transport	Mapoly0082s0043.1	79.67	0	F-type H+-transporting ATPase subunit beta			2.5	11	3	9	6.5	8.5	1.5
Nbv6.1trA77810	atp synthase subunit mitochondrial-like		AT5G08680.1	84.42	0	ATP synthase alpha/beta family protein		mitochondrial proton-transporting ATP synthase complex, catalytic core F(1)	ATP hydrolysis coupled cation transmembrane transport, ATP synthesis coupled proton transport	Mapoly0082s0043.1	79.48	0	F-type H+-transporting ATPase subunit beta			2	10.5	3	8	6.5	8.5	1.5
Nbv6.1trP40491	catalase isozyme 1	1	AT4G35090.1	86.59	0	catalase 2	1	chloroplast, cytosolic ribosome, glyoxysome, mitochondrion, stromule	cell death, cell redox homeostasis, cellular oxidant detoxification, cellular response to nitrogen starvation, cellular response to phosphate starvation, cellular response to sulfate starvation, hydrogen peroxide catabolic process, oxidation-reduction process, photoperiodism, response to cold, response to hydrogen peroxide	Mapoly0125s0005.1	79.07	0	Catalase.	0		7	9	2	6	20	8.5	1.5
Nbv6.1trA57795	coatomer subunit beta -2-like		AT1G52360.4	83.62	0	Coatomer%2C beta' subunit		COPI vesicle coat, Golgi membrane	ER to Golgi vesicle-mediated transport, intra-Golgi vesicle-mediated transport, intracellular protein transport, retrograde vesicle-mediated transport, Golgi to ER	Mapoly0022s0125.2	77.49	0	COATOMER BETA SUBUNIT			116.5	125.5	61	155.5	78	6	1.5
Nbv6.1trP61756	coatomer subunit beta -2-like	1	AT1G52360.4	82.44	0	Coatomer%2C beta' subunit	0	COPI vesicle coat, Golgi membrane	ER to Golgi vesicle-mediated transport, intra-Golgi vesicle-mediated transport, intracellular protein transport, retrograde vesicle-mediated transport, Golgi to ER	Mapoly0022s0125.2	76.61	0	COATOMER BETA SUBUNIT	0		74.5	78	42	102	45.5	3	1.5
Nbv6.1trP73912	coatomer subunit beta -2-like		AT1G52360.3	86.14	0	Coatomer%2C beta' subunit		COPI-coated vesicle membrane, Golgi membrane, membrane coat	intracellular protein transport, vesicle-mediated transport	Mapoly0022s0125.2	81.61	0	COATOMER BETA SUBUNIT			105	113	50	145.5	68.5	5	1.5
Nbv6.1trP38393	coatomer subunit epsilon-1-like	2	AT1G30630.1	80.56	9e-179	Coatomer epsilon subunit	1	COPI vesicle coat, cytosol, Golgi membrane, vacuolar membrane	ER to Golgi vesicle-mediated transport, intra-Golgi vesicle-mediated transport, protein transport, retrograde vesicle-mediated transport, Golgi to ER	Mapoly0002s0056.1	66.08	3e-144	COATOMER SUBUNIT EPSILON	2		35	40.5	11.5	44.5	16.5	2.5	1.5
Nbv6.1trA239115	dnaj protein homolog		AT5G22060.1	81.28	0	DNAJ homologue 2		cytosol, plasma membrane, plasmodesma	protein folding, response to heat	Mapoly0078s0038.1	78.2	0	Molecular chaperone (DnaJ superfamily)		DNAJA1	13.5	15.5	13	19.5	20	15	1.5
Nbv6.1trP22761	dnaj protein homolog		AT5G22060.1	80.66	0	DNAJ homologue 2		cytosol, plasma membrane, plasmodesma	protein folding, response to heat	Mapoly0078s0038.1	78.96	0	Molecular chaperone (DnaJ superfamily)		DNAJA1	13.5	16	14	19.5	20	14.5	1.5
Nbv6.1trA125626	ferredoxin--nadp leaf chloroplastic		AT1G20020.1	78.05	0	ferredoxin-NADP[+]-oxidoreductase 2		apoplast, chloroplast stroma, chloroplast thylakoid membrane protein complex, cytosol	defense response to bacterium, defense response to fungus, incompatible interaction, oxidation-reduction process, photosynthesis, response to cytokinin	Mapoly0062s0041.1	70.05	0	FLAVODOXIN-RELATED			7	4.5	3	10.5	16.5	6	1.5
NbS00015744g0008.1	methionine tRNA ligase/methionyl tRNA synthetase%2C/MetRS%2C		AT4G13780.1	77.76	0	methionine-tRNA ligase%2C putative / methionyl-tRNA synthetase%2C putative / MetRS		cytosol	methionyl-tR aminoacylation, response to cadmium ion	Mapoly0045s0011.1	70.71	0	Methionine--tRNA ligase.		MARS	18.5	49.5	18.5	19	18	8	1.5
Nbv6.1trA74738	photosystem i reaction center subunit chloroplastic		AT5G64040.1	69.14	1e-78	photosystem I reaction center subunit PSI-N%2C chloroplast%2C putative / PSI-N%2C putative (PSAN)		chloroplast photosystem I	photosynthesis	Mapoly0116s0042.1	51.59	6e-37	photosystem I subunit PsaN			13	10.5	4.5	13	36.5	13.5	1.5
Nbv6.1trA29984	probable methionine--trna ligase		AT4G13780.1	74.5	0	methionine-tRNA ligase%2C putative / methionyl-tRNA synthetase%2C putative / MetRS		cytosol	methionyl-tR aminoacylation, response to cadmium ion	Mapoly0045s0011.1	70.28	0	Methionine--tRNA ligase.		MARS	12.5	36	13	15	18.5	7	1.5
Nbv6.1trA56859	probable methionine--trna ligase		AT4G13780.1	77.76	0	methionine-tRNA ligase%2C putative / methionyl-tRNA synthetase%2C putative / MetRS		cytosol	methionyl-tR aminoacylation, response to cadmium ion	Mapoly0045s0011.1	70.96	0	Methionine--tRNA ligase.		MARS	19	47.5	19	18.5	22.5	9	1.5
Nbv6.1trP30432	probable methionine--trna ligase		AT4G13780.1	78.22	0	methionine-tRNA ligase%2C putative / methionyl-tRNA synthetase%2C putative / MetRS		cytosol	methionyl-tR aminoacylation, response to cadmium ion	Mapoly0045s0011.1	70.21	0	Methionine--tRNA ligase.		MARS	16.5	37.5	13	13.5	20	8	1.5
NbS00038870g0030.1	Ribosomal protein L3	1	AT1G61580.1	87.82	0	R-protein L3 B	1	integral component of membrane, ribosome	translation	Mapoly0001s0237.1	84.02	0	large subunit ribosomal protein L3e	1	RPL3	192	99	45.5	283	50	13.5	1.5
Nbv6.1trP44670	ribulose bisphosphate carboxylase		AT5G38410.1	73.48	4e-99	Ribulose bisphosphate carboxylase (small chain) family protein		chloroplast	oxidation-reduction process, photorespiration, reductive pentose-phosphate cycle	Mapoly0146s0015.1	50	2e-59	Ribulose-bisphosphate carboxylase.			8	12.5	5	17.5	6	7.5	1.5
Nbv6.1trA209536	skp1-like protein 1a	1	AT1G75950.1	79.75	7e-80	S phase kinase-associated protein 1	0	cytosol, nucleus, phragmoplast, plasma membrane, spindle	auxin-activated signaling pathway, chromosome segregation, ethylene-activated signaling pathway, microtubule cytoskeleton organization, multicellular organism development, negative regulation of D recombination, protein ubiquitination, response to cadmium ion, ubiquitin-dependent protein catabolic process, viral process	Mapoly0007s0013.1	75.8	6e-74	S-phase kinase-associated protein 1	1		6.5	7	6.5	12	5.5	3	1.5
Nbv6.1trA13399	thioredoxin chloroplastic-like		AT3G15360.1	52.88	9e-64	thioredoxin M-type 4		cell wall, chloroplast envelope, chloroplast stroma, chloroplast thylakoid membrane	cell redox homeostasis, negative regulation of catalytic activity, positive regulation of catalytic activity, regulation of carbohydrate metabolic process, response to cytokinin	Mapoly0164s0015.3	64.79	2e-60	THIOREDOXIN			2	4	0.5	1	12.5	1	1.5
Nbv6.1trP26182	thioredoxin peroxidase 1		AT1G65980.1	81.48	2e-98	thioredoxin-dependent peroxidase 1		chloroplast, cytosol, plasma membrane	cell redox homeostasis, cellular oxidant detoxification, cellular response to oxidative stress, hydrogen peroxide catabolic process, oxidation-reduction process, response to cadmium ion	Mapoly0057s0026.1	65.03	8e-75	peroxiredoxin (alkyl hydroperoxide reductase subunit C) [EC:1.11.1.15]			2	3.5	1.5	2	11.5	8	1.5
Nbv6.1trA105231	thioredoxin-like 3- chloroplastic		AT5G06690.1	59.26	1e-74	WCRKC thioredoxin 1		chloroplast	metabolic process	Mapoly0073s0015.1	63.48	1e-48	THIOREDOXIN			4	5	0	3	17	6	1.5
Nbv6.1trP68479	tubulin beta chain		AT5G12250.1	94.19	0	beta-6 tubulin		cytoplasm, microtubule, plasma membrane	microtubule cytoskeleton organization, mitotic cell cycle, response to cold, response to salt stress	Mapoly0109s0019.1	93.94	0	tubulin beta		TUBB2A	17	31.5	13.5	48.5	36.5	13	1.5
Nbv6.1trA88398	tubulin beta-1 chain		AT5G23860.2	98.28	8e-172	tubulin beta 8		Golgi apparatus, membrane, microtubule, tubulin complex	microtubule cytoskeleton organization, mitotic cell cycle, response to salt stress	Mapoly0109s0019.1	94.83	4e-153	tubulin beta		TUBB2A	15	23	8	33.5	24.5	10	1.5
Nbv6.1trA121378	tubulin beta-2 chain		AT5G23860.2	97.21	0	tubulin beta 8		Golgi apparatus, membrane, microtubule, tubulin complex	microtubule cytoskeleton organization, mitotic cell cycle, response to salt stress	Mapoly0109s0019.1	94.29	0	tubulin beta		TUBB2A	25.5	45.5	19	64.5	58	23.5	1.5
Nbv6.1trP52057	tubulin beta-6 chain isoform x2		AT5G12250.1	97.08	0	beta-6 tubulin		cytoplasm, microtubule, plasma membrane	microtubule cytoskeleton organization, mitotic cell cycle, response to cold, response to salt stress	Mapoly0109s0019.1	94.78	0	tubulin beta		TUBB2A	26	43.5	15	67	50	18	1.5
Nbv6.1trA100631	26s proteasome non-atpase regulatory subunit 2 homolog a-like	3	AT2G20580.1	81.92	0	26S proteasome regulatory subunit S2 1A	1	nucleus, plasma membrane, plasmodesma, proteasome regulatory particle, base subcomplex, proteasome storage granule	innate immune response, proteasome-mediated ubiquitin-dependent protein catabolic process, regulation of catalytic activity, regulation of cell cycle, regulation of protein catabolic process, response to salicylic acid	Mapoly0136s0010.1	73.42	0	26S proteasome regulatory subunit N1	2		3	10.5	6	5	10.5	4	1
Nbv6.1trA171884	26s proteasome non-atpase regulatory subunit 2 homolog a-like	3	AT2G20580.1	81.65	0	26S proteasome regulatory subunit S2 1A	2	nucleus, plasma membrane, plasmodesma, proteasome regulatory particle, base subcomplex, proteasome storage granule	innate immune response, proteasome-mediated ubiquitin-dependent protein catabolic process, regulation of catalytic activity, regulation of cell cycle, regulation of protein catabolic process, response to salicylic acid	Mapoly0136s0010.1	72.98	0	26S proteasome regulatory subunit N1	3		3.5	11	5.5	6	10	4.5	1
Nbv6.1trA1863	26s proteasome non-atpase regulatory subunit 2 homolog a-like	1	AT2G20580.1	81.87	0	26S proteasome regulatory subunit S2 1A	1	nucleus, plasma membrane, plasmodesma, proteasome regulatory particle, base subcomplex, proteasome storage granule	innate immune response, proteasome-mediated ubiquitin-dependent protein catabolic process, regulation of catalytic activity, regulation of cell cycle, regulation of protein catabolic process, response to salicylic acid	Mapoly0136s0010.1	73.09	0	26S proteasome regulatory subunit N1	1		4	10.5	5.5	5.5	8.5	4.5	1
Nbv6.1trP72246	26s proteasome non-atpase regulatory subunit 2 homolog a-like	1	AT2G20580.1	79.14	0	26S proteasome regulatory subunit S2 1A	1	nucleus, plasma membrane, plasmodesma, proteasome regulatory particle, base subcomplex, proteasome storage granule	innate immune response, proteasome-mediated ubiquitin-dependent protein catabolic process, regulation of catalytic activity, regulation of cell cycle, regulation of protein catabolic process, response to salicylic acid	Mapoly0136s0010.1	69.18	0	26S proteasome regulatory subunit N1	1		4.5	9	3.5	6	10.5	4	1
Nbv6.1trP1337	50s ribosomal protein chloroplastic		AT2G33450.1	79.66	1e-58	Ribosomal L28 family		chloroplast envelope, chloroplast stroma, cytosolic large ribosomal subunit, membrane	translation	Mapoly0087s0077.1	51.16	5e-32	39S RIBOSOMAL PROTEIN L28			6.5	5	2	10.5	6.5	1.5	1
Nbv6.1trA53026	50s ribosomal protein chloroplastic-like		AT3G27850.1	65.43	3e-66	ribosomal protein L12-C		chloroplast stroma, chloroplast thylakoid membrane, plastid large ribosomal subunit	defense response to bacterium, response to cytokinin, translation	Mapoly0071s0038.1	66.67	5e-33	large subunit ribosomal protein L7/L12			8	6.5	3.5	10.5	4.5	4	1
Nbv6.1trP19902	50s ribosomal protein chloroplastic-like		AT3G27850.1	65.43	4e-66	ribosomal protein L12-C		chloroplast stroma, chloroplast thylakoid membrane, plastid large ribosomal subunit	defense response to bacterium, response to cytokinin, translation	Mapoly0071s0038.1	65.85	1e-32	large subunit ribosomal protein L7/L12			7.5	6	3.5	10.5	4.5	4	1
NbS00013207g0009.1	60S ribosomal protein L10a 1		AT1G08360.1	91.59	6e-129	Ribosomal protein L1p/L10e family		cytosolic large ribosomal subunit, plasma membrane, plasmodesma, polysomal ribosome	maturation of LSU-rR translation	Mapoly0006s0264.1	85.51	4e-124	large subunit ribosomal protein L10Ae		RPL10A	99	46	20.5	219.5	23	3.5	1
Nbv6.1trA100686	60s ribosomal protein l10a-1-like		AT1G08360.1	85.58	3e-116	Ribosomal protein L1p/L10e family		cytosolic large ribosomal subunit, plasma membrane, plasmodesma, polysomal ribosome	maturation of LSU-rR translation	Mapoly0006s0264.1	80.93	5e-112	large subunit ribosomal protein L10Ae		RPL10A	41.5	21.5	11.5	109	10.5	3.5	1
NbS00008466g0007.1	60S ribosomal protein L17		AT1G27400.1	86.13	1e-87	Ribosomal protein L22p/L17e family protein		NA	NA	Mapoly0014s0203.2	82.48	6e-81	large subunit ribosomal protein L17e		RPL17	45	19	9.5	86.5	6.5	2	1
Nbv6.1trA12790	60s ribosomal protein l17-1-like		AT1G27400.1	85.71	7e-114	Ribosomal protein L22p/L17e family protein		chloroplast, cytosolic large ribosomal subunit, Golgi apparatus, plasma membrane, plasmodesma, vacuolar membrane	cytoplasmic translation	Mapoly0014s0203.2	83.43	7e-109	large subunit ribosomal protein L17e		RPL17	49.5	22	9.5	74	8.5	2	1
Nbv6.1trP13280	60s ribosomal protein l17-1-like		AT1G27400.1	69.32	2e-85	Ribosomal protein L22p/L17e family protein		chloroplast, cytosolic large ribosomal subunit, Golgi apparatus, plasma membrane, plasmodesma, vacuolar membrane	cytoplasmic translation	Mapoly0014s0203.2	67.05	2e-78	large subunit ribosomal protein L17e		RPL17	40	16.5	7	53.5	8	1	1
Nbv6.1trP54412	60s ribosomal protein l17-1-like		AT1G27400.1	84.57	2e-111	Ribosomal protein L22p/L17e family protein		chloroplast, cytosolic large ribosomal subunit, Golgi apparatus, plasma membrane, plasmodesma, vacuolar membrane	cytoplasmic translation	Mapoly0014s0203.2	82.29	4e-107	large subunit ribosomal protein L17e		RPL17	74	27.5	13.5	139.5	11.5	3	1
Nbv6.1trA12405	60s ribosomal protein l26-1		AT3G49910.1	85.62	1e-89	Translation protein SH3-like family protein		chloroplast, cytosolic large ribosomal subunit, Golgi apparatus, nucleolus, plasma membrane, polysomal ribosome, vacuolar membrane	cytoplasmic translation, response to cold, ribosomal large subunit biogenesis	Mapoly0026s0085.1	81.88	2e-74	large subunit ribosomal protein L26e		RPL26L1	62.5	24	15	99	8.5	2.5	1
Nbv6.1trA31978	60s ribosomal protein l26-1		AT3G49910.1	83.56	2e-87	Translation protein SH3-like family protein		chloroplast, cytosolic large ribosomal subunit, Golgi apparatus, nucleolus, plasma membrane, polysomal ribosome, vacuolar membrane	cytoplasmic translation, response to cold, ribosomal large subunit biogenesis	Mapoly0026s0085.1	78.52	7e-70	large subunit ribosomal protein L26e		RPL26L1	26.5	9.5	5.5	35	4	2	1
Nbv6.1trA6916	60s ribosomal protein l26-1		AT3G49910.1	87.67	5e-93	Translation protein SH3-like family protein		chloroplast, cytosolic large ribosomal subunit, Golgi apparatus, nucleolus, plasma membrane, polysomal ribosome, vacuolar membrane	cytoplasmic translation, response to cold, ribosomal large subunit biogenesis	Mapoly0026s0085.1	79.19	2e-71	large subunit ribosomal protein L26e		RPL26L1	85	30.5	16.5	115.5	11.5	2.5	1
Nbv6.1trP48435	60s ribosomal protein l3	1	AT1G61580.1	88.6	0	R-protein L3 B	1	cytosolic large ribosomal subunit, membrane	ribosomal large subunit assembly, translation	Mapoly0001s0237.1	83.76	0	large subunit ribosomal protein L3e	1	RPL3	188.5	97.5	43.5	281.5	48.5	11.5	1
Nbv6.1trA210320	60s ribosomal protein l4-1-like		AT3G09630.1	80.79	0	Ribosomal protein L4/L1 family		ribosome	translation	Mapoly0116s0033.3	71.04	0	large subunit ribosomal protein L4e		RPL4	205.5	89.5	39.5	299.5	40	4.5	1
Nbv6.1trP68432	60s ribosomal protein l4-1-like		AT3G09630.1	84.8	1e-118	Ribosomal protein L4/L1 family		ribosome	translation	Mapoly0116s0033.3	69.42	9e-102	large subunit ribosomal protein L4e		RPL4	117.5	59	28.5	166	27	3.5	1
Nbv6.1trA67492	60s ribosomal protein l7-2	1	AT3G13580.9	83.06	6e-151	Ribosomal protein L30/L7 family protein	1	chloroplast, cytosolic large ribosomal subunit, membrane, polysomal ribosome	maturation of LSU-rR from tricistronic rR transcript (SSU-rR, 5.8S rR, LSU-rR)	Mapoly0050s0096.1	73.47	3e-135	large subunit ribosomal protein L7e	0	RPL7	139.5	69.5	29	176.5	28.5	4.5	1
Nbv6.1trP19854	60s ribosomal protein l7-2-like	1	AT3G13580.9	86.25	4e-155	Ribosomal protein L30/L7 family protein	1	chloroplast, cytosolic large ribosomal subunit, membrane, polysomal ribosome	maturation of LSU-rR from tricistronic rR transcript (SSU-rR, 5.8S rR, LSU-rR)	Mapoly0050s0096.1	77.02	8e-135	large subunit ribosomal protein L7e	0	RPL7	134.5	65.5	32	176.5	28	4	1
Nbv6.1trP68164	60s ribosomal protein l7-2-like	1	AT3G13580.9	83.82	5e-152	Ribosomal protein L30/L7 family protein	1	chloroplast, cytosolic large ribosomal subunit, membrane, polysomal ribosome	maturation of LSU-rR from tricistronic rR transcript (SSU-rR, 5.8S rR, LSU-rR)	Mapoly0050s0096.1	76.17	1e-133	large subunit ribosomal protein L7e	0	RPL7	152.5	75	35.5	203.5	33	6.5	1
Nbv6.1trA252389	60s ribosomal protein l7-4	1	AT3G13580.9	86.61	3e-155	Ribosomal protein L30/L7 family protein	1	chloroplast, cytosolic large ribosomal subunit, membrane, polysomal ribosome	maturation of LSU-rR from tricistronic rR transcript (SSU-rR, 5.8S rR, LSU-rR)	Mapoly0050s0096.1	77.45	3e-135	large subunit ribosomal protein L7e	0	RPL7	139.5	68	34.5	183.5	30.5	4.5	1
Nbv6.1trA5223	60s ribosomal protein l7-4	1	AT3G13580.9	85.42	4e-154	Ribosomal protein L30/L7 family protein	1	chloroplast, cytosolic large ribosomal subunit, membrane, polysomal ribosome	maturation of LSU-rR from tricistronic rR transcript (SSU-rR, 5.8S rR, LSU-rR)	Mapoly0050s0096.1	77.02	7e-135	large subunit ribosomal protein L7e	0	RPL7	131.5	66.5	32	181.5	31.5	5	1
NbS00001756g0014.1	Autophagy related protein 3		AT5G61500.1	77.3	0	autophagy 3 (APG3)		cytosol	autophagy, protein transport	Mapoly0003s0208.1	67.43	2e-156	autophagy-related protein 3			32	111.5	59.5	64.5	194	42	1
NbS00012195g0005.1	Autophagy related protein 3		AT5G61500.1	80.66	0	autophagy 3 (APG3)		cytosol	autophagy, protein transport	Mapoly0003s0208.1	73.36	1e-144	autophagy-related protein 3			29.5	94.5	53.5	48	200.5	39.5	1
NbS00017537g0009.1	Autophagy related protein 8		AT4G21980.1	62.92	8e-28	Ubiquitin-like superfamily protein		intracellular organelle part, membrane, vacuole	cellular process	Mapoly0001s0494.2	59.55	4e-27	GABA(A) receptor-associated protein (autophagy-related protein 8)		GABARAPL2	10.5	9	167.5	3	2.5	1.5	1
Nbv6.1trA221928	autophagy-related protein 3		AT5G61500.1	97.87	3e-62	autophagy 3 (APG3)		cytosol	autophagy, protein transport	Mapoly0003s0208.1	89.13	1e-54	autophagy-related protein 3			18.5	70	38	38.5	108.5	19	1
Nbv6.1trA249885	autophagy-related protein 3		AT5G61500.1	83.08	2e-164	autophagy 3 (APG3)		cytosol	autophagy, protein transport	Mapoly0003s0208.1	70.94	7e-126	autophagy-related protein 3			28	88.5	46	50	195	39	1
Nbv6.1trA36039	autophagy-related protein 3		AT5G61500.1	86.62	0	autophagy 3 (APG3)		cytosol	autophagy, protein transport	Mapoly0003s0208.1	74.21	6e-164	autophagy-related protein 3			31	106.5	56	67	188	41.5	1
Nbv6.1trA923	chlorophyll a-b binding protein chloroplastic		AT4G10340.1	84.29	1e-153	light harvesting complex of photosystem II 5		integral component of membrane, photosystem I, photosystem II antenna complex, plastoglobule, PSII associated light-harvesting complex II	nonphotochemical quenching, photosynthesis, light harvesting in photosystem I, photosystem II assembly, protein-chromophore linkage, response to blue light, response to far red light, response to red light	Mapoly0011s0076.1	77.04	2e-137	light-harvesting complex II chlorophyll a/b binding protein 5			6.5	4	1	3	11	3	1
Nbv6.1trA42176	coatomer subunit beta -2-like		AT1G52360.4	82.1	0	Coatomer%2C beta' subunit		COPI-coated vesicle membrane, Golgi membrane, membrane coat	intracellular protein transport, vesicle-mediated transport	Mapoly0022s0125.2	75.88	0	COATOMER BETA SUBUNIT			74	70	35.5	91.5	38.5	3	1
Nbv6.1trP21285	ferredoxin--nadp leaf chloroplastic		AT1G20020.1	77.87	0	ferredoxin-NADP[+]-oxidoreductase 2		apoplast, chloroplast stroma, chloroplast thylakoid membrane protein complex, cytosol	defense response to bacterium, defense response to fungus, incompatible interaction, oxidation-reduction process, photosynthesis, response to cytokinin	Mapoly0062s0041.1	70.35	0	FLAVODOXIN-RELATED			7	5.5	3.5	10.5	17.5	5	1
Nbv6.1trA53307	glutamate decarboxylase	1	AT2G02010.2	85.59	0	glutamate decarboxylase 4	1	NA	glutamate metabolic process	Mapoly0121s0037.1	73.01	0	Glutamate decarboxylase.	1		5	13.5	6	3	8.5	4	1
Nbv6.1trA97857	glutamate decarboxylase	1	AT2G02010.2	87.47	0	glutamate decarboxylase 4	1	NA	glutamate metabolic process	Mapoly0121s0037.1	69.53	0	Glutamate decarboxylase.	1		6.5	15.5	7.5	1.5	7	8.5	1
Nbv6.1trP59067	glutamate decarboxylase	1	AT5G17330.1	85.26	0	glutamate decarboxylase	1	cytosol	glutamate catabolic process, response to cadmium ion	Mapoly0121s0037.1	71.4	0	Glutamate decarboxylase.	1		5.5	15	7	3.5	11.5	5	1
Nbv6.1trA206321	low-temperature-induced cysteine proteinase-like	1	AT5G43060.1	68.95	0	Granulin repeat cysteine protease family protein	1	NA	proteolysis	Mapoly0083s0026.1	58.08	1e-167	CYSTEINE PROTEASE FAMILY C1-RELATED	1		1.5	6	1.5	4.5	11	6	1
Nbv6.1trA76622	low-temperature-induced cysteine proteinase-like	1	AT5G43060.1	65.86	0	Granulin repeat cysteine protease family protein	1	NA	proteolysis	Mapoly0083s0026.1	58.71	3e-169	CYSTEINE PROTEASE FAMILY C1-RELATED	1		1.5	6	1.5	4.5	11	6	1
NbS00016691g0013.1	methionine tRNA ligase/methionyl tRNA synthetase%2C/MetRS%2C	2	AT4G13780.1	75.9	0	methionine-tRNA ligase%2C putative / methionyl-tRNA synthetase%2C putative / MetRS	1	cytosol	methionyl-tR aminoacylation, response to cadmium ion	Mapoly0045s0011.1	66.63	0	Methionine--tRNA ligase.	0	MARS	10	26	8	8.5	9.5	4.5	1
Nbv6.1trA131125	plasma membrane atpase 3		AT5G62670.1	91.63	0	H[+]-ATPase 11		integral component of membrane, plasma membrane	proton export across plasma membrane, regulation of intracellular pH	Mapoly0080s0002.2	83.75	0	Proton-exporting ATPase.		ATP1A1	4.5	10.5	3	7.5	13.5	5	1
Nbv6.1trA51800	plasma membrane atpase 3		AT5G62670.1	91.32	0	H[+]-ATPase 11		integral component of membrane, plasma membrane	proton export across plasma membrane, regulation of intracellular pH	Mapoly0080s0002.2	83.44	0	Proton-exporting ATPase.		ATP1A1	4	9.5	2.5	8	13	5.5	1
Nbv6.1trA162402	protein tic chloroplastic	1	AT3G46780.1	63	0	plastid transcriptionally active 16	0	NA	NA	Mapoly0154s0018.1	52.45	1e-75	NITROGEN METABOLIC REGULATION PROTEIN NMR-RELATED	0		4	5	3.5	7	12	3	1
NbS00035409g0006.1	Ribosomal protein L26 1		AT3G49910.1	86.32	1e-71	Translation protein SH3-like family protein		chloroplast, cytosolic large ribosomal subunit, Golgi apparatus, nucleolus, plasma membrane, polysomal ribosome, vacuolar membrane	cytoplasmic translation, response to cold, ribosomal large subunit biogenesis	Mapoly0026s0085.1	78.33	2e-59	large subunit ribosomal protein L26e		RPL26L1	53.5	21	12.5	79	8.5	2.5	1
NbS00059392g0001.1	Ribosomal protein L26 1		AT3G49910.1	86.99	3e-91	Translation protein SH3-like family protein		chloroplast, cytosolic large ribosomal subunit, Golgi apparatus, nucleolus, plasma membrane, polysomal ribosome, vacuolar membrane	cytoplasmic translation, response to cold, ribosomal large subunit biogenesis	Mapoly0026s0085.1	82.55	7e-74	large subunit ribosomal protein L26e		RPL26L1	73	30	16	107	8.5	2.5	1
NbS00009638g0019.1	Ribulose bisphosphate carboxylase small chain 8B chloroplastic		AT5G38410.1	72.38	1e-99	Ribulose bisphosphate carboxylase (small chain) family protein		chloroplast	oxidation-reduction process, photorespiration, reductive pentose-phosphate cycle	Mapoly0146s0015.1	50.58	6e-60	Ribulose-bisphosphate carboxylase.			4	6	3	13.5	2	4.5	1
Nbv6.1trA190964	serine threonine-protein phosphatase 6 regulatory subunit 3-like isoform x1		AT3G45190.1	60.7	0	SIT4 phosphatase-associated family protein		NA	biological_process	Mapoly0001s0206.1	46.4	0	SIT4(YEAST)-ASSOCIATING PROTEIN-RELATED			4	2	3	16.5	2	0.5	1
Nbv6.1trA208100	serine threonine-protein phosphatase 6 regulatory subunit 3-like isoform x1		AT3G45190.1	60.3	0	SIT4 phosphatase-associated family protein		NA	biological_process	Mapoly0001s0206.1	47.05	0	SIT4(YEAST)-ASSOCIATING PROTEIN-RELATED			4	2.5	3	16.5	2.5	0.5	1
Nbv6.1trA70922	serine threonine-protein phosphatase 6 regulatory subunit 3-like isoform x1		AT1G07990.1	59.94	0	SIT4 phosphatase-associated family protein		NA	NA	Mapoly0001s0206.1	43.98	0	SIT4(YEAST)-ASSOCIATING PROTEIN-RELATED			3.5	2	2.5	12	1.5	0.5	1
NbS00005284g0009.1	SKP1	1	AT1G75950.1	79.87	2e-81	S phase kinase-associated protein 1	0	cytosol, nucleus, phragmoplast, plasma membrane, spindle	auxin-activated signaling pathway, chromosome segregation, ethylene-activated signaling pathway, microtubule cytoskeleton organization, multicellular organism development, negative regulation of D recombination, protein ubiquitination, response to cadmium ion, ubiquitin-dependent protein catabolic process, viral process	Mapoly0007s0013.1	77.22	5e-75	S-phase kinase-associated protein 1	1		7.5	7.5	5	11.5	4.5	4	1
Nbv6.1trA150638	thioredoxin chloroplastic-like		AT3G15360.1	51.53	3e-66	thioredoxin M-type 4		cell wall, chloroplast envelope, chloroplast stroma, chloroplast thylakoid membrane	cell redox homeostasis, negative regulation of catalytic activity, positive regulation of catalytic activity, regulation of carbohydrate metabolic process, response to cytokinin	Mapoly0164s0015.3	58.39	1e-57	THIOREDOXIN			2	3	0.5	0.5	11	2	1
Nbv6.1trA124653	thioredoxin-like 3- chloroplastic		AT5G06690.1	58.73	8e-75	WCRKC thioredoxin 1		chloroplast	metabolic process	Mapoly0073s0015.1	65.22	2e-49	THIOREDOXIN			2.5	5	0	2.5	14	2.5	1
Nbv6.1trP22941	titin isoform x7	5	AT5G40450.2	60.38	2e-09	A-kinase anchor-like protein	0	NA	NA	NA	NA	NA	NA			1	25	24	4	53	16.5	1
Nbv6.1trA106497	1-aminocyclopropane-1-carboxylate oxidase		AT1G05010.1	75.93	8e-179	ethylene-forming enzyme		NA	cellular response to fatty acid, cellular response to iron ion, cellular response to nitric oxide, defense response, detection of ethylene stimulus, ethylene biosynthetic process, fruit ripening, oxidation-reduction process, positive regulation of seed germination, response to cytokinin, response to fungus, response to salt stress	Mapoly0019s0012.1	35.05	6e-62	OXIDOREDUCTASE			4	8	4	8	19	9.5	0.5
Nbv6.1trA124569	14-3-3 protein 4-like		AT3G02520.2	90.36	4e-106	general regulatory factor 7		chloroplast, cytosol, Golgi apparatus, nucleus, plasma membrane, plasmodesma	NA	Mapoly0043s0019.1	85.98	1e-100	14-3-3 protein epsilon		YWHAE	1.5	4	2	1	3.5	11.5	0.5
Nbv6.1trA142887	26s protease regulatory subunit 6a homolog	2	AT3G05530.1	93.4	0	regulatory particle triple-A ATPase 5A	2	cytosol, nucleus, proteasome regulatory particle, base subcomplex	embryo sac development, pollen development, positive regulation of proteasomal protein catabolic process, positive regulation of R polymerase II transcriptional preinitiation complex assembly	Mapoly0085s0078.1	90.98	0	26S proteasome regulatory subunit T5	2		14	15.5	5.5	10.5	19.5	6.5	0.5
Nbv6.1trP58965	26s protease regulatory subunit 7		AT1G53750.1	98.11	0	regulatory particle triple-A 1A		cytosol, nucleus, plasma membrane, proteasome regulatory particle, base subcomplex	positive regulation of R polymerase II transcriptional preinitiation complex assembly, protein catabolic process	Mapoly0031s0139.1	95.27	0	26S proteasome regulatory subunit T1			6	11	7.5	10.5	16.5	9.5	0.5
NbS00057057g0013.1	26S protease regulatory subunit 7 A		AT1G53750.1	84.02	0	regulatory particle triple-A 1A		cytosol, nucleus, plasma membrane, proteasome regulatory particle, base subcomplex	positive regulation of R polymerase II transcriptional preinitiation complex assembly, protein catabolic process	Mapoly0031s0139.1	81.28	0	26S proteasome regulatory subunit T1			5	9	5.5	9	13	7.5	0.5
Nbv6.1trA106982	26s protease regulatory subunit s10b homolog b		AT1G45000.1	92.73	0	AAA-type ATPase family protein		cell wall, cytosolic proteasome complex, nucleolus, plasma membrane, plasmodesma, proteasome regulatory particle, base subcomplex	positive regulation of R polymerase II transcriptional preinitiation complex assembly, ubiquitin-dependent ERAD pathway	Mapoly0009s0112.3	86.18	0	26S proteasome regulatory subunit T4			7.5	10.5	4	5	7	4.5	0.5
Nbv6.1trP48624	26s proteasome regulatory subunit 4 homolog a		AT4G29040.1	95.73	0	regulatory particle AAA-ATPase 2A		cytosol, membrane, nucleus, proteasome regulatory particle, base subcomplex	female gamete generation, innate immune response, lateral root formation, leaf morphogenesis, maintenance of root meristem identity, male gamete generation, meristem growth, meristem structural organization, positive regulation of proteasomal protein catabolic process, proteasome core complex assembly, proteasome-mediated ubiquitin-dependent protein catabolic process, regulation of gene silencing…	Mapoly0170s0030.1	94.46	0	26S proteasome regulatory subunit T2			4.5	10.5	5	8	13	4.5	0.5
Nbv6.1trP14272	40s ribosomal protein s13	1	AT4G00100.1	93.38	2e-99	ribosomal protein S13A	0	cytosolic small ribosomal subunit, endoplasmic reticulum, Golgi apparatus, membrane, nucleolus	cytokinesis by cell plate formation, leaf morphogenesis, translation, trichome morphogenesis	Mapoly0044s0132.1	86.75	3e-95	small subunit ribosomal protein S13e	1	RPS13	31	6	2	54	4.5	2	0.5
Nbv6.1trP47161	50s ribosomal protein chloroplastic		AT1G05190.1	76.86	1e-124	Ribosomal protein L6 family		chloroplast envelope, chloroplast stroma, membrane, ribosome	embryo development ending in seed dormancy, response to cytokinin, translation	Mapoly0005s0245.1	72.49	4e-98	60S/50S RIBOSOMAL PROTEIN L6/L9			18.5	12.5	4.5	15.5	2.5	1	0.5
NbS00004708g0003.1	50S ribosomal protein L14		AT3G04400.1	77.86	1e-71	Ribosomal protein L14p/L23e family protein		cytosolic large ribosomal subunit, nucleolus	translation	Mapoly0047s0085.1	74.29	9e-69	50S/60S RIBOSOMAL PROTEIN L14/L23		RPL23	32	11	4.5	41.5	4.5	1	0.5
NbS00001075g0014.1	50S ribosomal protein L6		AT1G05190.1	78.22	9e-127	Ribosomal protein L6 family		chloroplast envelope, chloroplast stroma, membrane, ribosome	embryo development ending in seed dormancy, response to cytokinin, translation	Mapoly0005s0245.1	72.97	4e-99	60S/50S RIBOSOMAL PROTEIN L6/L9			16.5	12.5	4.5	14	2	1	0.5
NbS00014760g0001.1	60S ribosomal protein L10a 1		AT1G08360.1	89.72	2e-125	Ribosomal protein L1p/L10e family		cytosolic large ribosomal subunit, plasma membrane, plasmodesma, polysomal ribosome	maturation of LSU-rR translation	Mapoly0006s0264.1	85.05	2e-121	large subunit ribosomal protein L10Ae		RPL10A	55	29.5	10	145.5	17.5	0.5	0.5
Nbv6.1trA198673	60s ribosomal protein l10a-1-like		AT1G08360.1	95.83	9e-64	Ribosomal protein L1p/L10e family		cytosolic large ribosomal subunit, plasma membrane, plasmodesma, polysomal ribosome	maturation of LSU-rR translation	Mapoly0006s0241.3	89.17	5e-62	large subunit ribosomal protein L10Ae		RPL10A	62.5	26.5	11.5	133.5	8.5	3	0.5
Nbv6.1trP3552	60s ribosomal protein l13a-4-like		AT5G48760.2	88.83	3e-135	Ribosomal protein L13 family protein		cytosolic large ribosomal subunit	negative regulation of translation	Mapoly0054s0044.1	79.13	2e-118	large subunit ribosomal protein L13Ae		RPL13A	137	50	26	195	21.5	4	0.5
Nbv6.1trP69096	60s ribosomal protein l13a-4-like		AT5G48760.2	87.86	6e-134	Ribosomal protein L13 family protein		cytosolic large ribosomal subunit	negative regulation of translation	Mapoly0054s0044.1	77.67	3e-116	large subunit ribosomal protein L13Ae		RPL13A	135	53	26.5	178	22.5	4	0.5
NbS00000332g0115.1	60s ribosomal protein l23a-like	1	AT3G55280.2	85.06	1e-68	ribosomal protein L23AB	1	ribosome	translation	Mapoly0028s0094.1	83.87	8e-64	large subunit ribosomal protein L23Ae	1	RPL23A	48	27	15	96.5	13	2	0.5
Nbv6.1trP27867	60s ribosomal protein l23a-like	1	AT3G55280.2	85.71	7e-68	ribosomal protein L23AB	1	ribosome	translation	Mapoly0028s0094.1	85.48	5e-63	large subunit ribosomal protein L23Ae	1	RPL23A	68.5	38.5	20	94.5	19.5	4	0.5
Nbv6.1trP46844	60s ribosomal protein l23a-like	1	AT3G55280.2	84.42	2e-67	ribosomal protein L23AB	1	ribosome	translation	Mapoly0028s0094.1	83.06	7e-63	large subunit ribosomal protein L23Ae	1	RPL23A	49.5	30	16.5	99.5	15	3.5	0.5
Nbv6.1trP16932	60s ribosomal protein l27		AT4G15000.1	81.48	1e-78	Ribosomal L27e protein family		cytosolic large ribosomal subunit, polysomal ribosome	translation	Mapoly0020s0150.1	72.59	8e-69	large subunit ribosomal protein L27e		RPL27	65.5	35.5	13	85.5	9.5	1.5	0.5
Nbv6.1trP70380	60s ribosomal protein l28-1-like	1	AT2G19730.3	76.92	8e-76	Ribosomal L28e protein family	1	cell wall, chloroplast, cytosolic large ribosomal subunit, plasma membrane, plasmodesma	response to cytokinin, translation	Mapoly0002s0184.2	64.39	2e-55	large subunit ribosomal protein L28e	0		74.5	39	15.5	98	8	0.5	0.5
Nbv6.1trA107185	60s ribosomal protein l4-1-like		AT3G09630.1	79.61	0	Ribosomal protein L4/L1 family		ribosome	translation	Mapoly0116s0033.3	71.18	0	large subunit ribosomal protein L4e		RPL4	197	91	42	271	39	4.5	0.5
Nbv6.1trA131660	60s ribosomal protein l4-1-like		AT3G09630.1	80.34	0	Ribosomal protein L4/L1 family		ribosome	translation	Mapoly0116s0033.3	70.54	0	large subunit ribosomal protein L4e		RPL4	175.5	83.5	33	241	35	2.5	0.5
Nbv6.1trA202662	60s ribosomal protein l4-like		AT3G09630.2	77.54	4e-77	Ribosomal protein L4/L1 family		ribosome	translation	Mapoly0116s0033.3	73.72	4e-72	large subunit ribosomal protein L4e		RPL4	27	17	3.5	35	8	0	0.5
Nbv6.1trA5383	60s ribosomal protein l4-like		AT3G09630.1	81.08	0	Ribosomal protein L4/L1 family		ribosome	translation	Mapoly0116s0033.3	71.04	0	large subunit ribosomal protein L4e		RPL4	174.5	83	33	236.5	35	2.5	0.5
Nbv6.1trP13804	60s ribosomal protein l44		AT4G14320.1	93.27	5e-64	Zinc-binding ribosomal protein family protein		cytosolic large ribosomal subunit	translation	Mapoly0025s0101.1	92.31	1e-63	large subunit ribosomal protein L44e			28.5	13	9	38	7	2.5	0.5
Nbv6.1trA126646	60s ribosomal protein l5-like		AT5G39740.2	79.79	8e-177	ribosomal protein L5 B		cytosolic large ribosomal subunit, Golgi apparatus, nucleolus, plasma membrane, vacuole	cell proliferation, leaf morphogenesis, ribosomal large subunit assembly, translation	Mapoly0054s0045.1	71.53	2e-157	large subunit ribosomal protein L5e		RPL5	106	44.5	23	153.5	19	6.5	0.5
Nbv6.1trA239446	60s ribosomal protein l5-like		AT3G25520.3	80.45	5e-130	ribosomal protein L5		chloroplast, cytosolic large ribosomal subunit, Golgi apparatus, nucleolus, plasma membrane, polysomal ribosome, vacuole	adaxial/abaxial pattern specification, cell proliferation, leaf morphogenesis, nucleocytoplasmic transport, response to cytokinin, ribosomal large subunit assembly, root morphogenesis, translation	Mapoly0054s0045.1	66.81	2e-110	large subunit ribosomal protein L5e		RPL5	106.5	47.5	22	143	22	6.5	0.5
Nbv6.1trA239447	60s ribosomal protein l5-like		AT3G25520.3	80.45	8e-130	ribosomal protein L5		chloroplast, cytosolic large ribosomal subunit, Golgi apparatus, nucleolus, plasma membrane, polysomal ribosome, vacuole	adaxial/abaxial pattern specification, cell proliferation, leaf morphogenesis, nucleocytoplasmic transport, response to cytokinin, ribosomal large subunit assembly, root morphogenesis, translation	Mapoly0054s0045.1	68.61	1e-111	large subunit ribosomal protein L5e		RPL5	109	48	23.5	152.5	21	6.5	0.5
Nbv6.1trP38704	60s ribosomal protein l5-like		AT5G39740.2	79.79	2e-176	ribosomal protein L5 B		cytosolic large ribosomal subunit, Golgi apparatus, nucleolus, plasma membrane, vacuole	cell proliferation, leaf morphogenesis, ribosomal large subunit assembly, translation	Mapoly0054s0045.1	71.53	7e-157	large subunit ribosomal protein L5e		RPL5	89.5	35.5	19.5	137	14.5	6.5	0.5
NbS00017572g0018.1	60S ribosomal protein L6		AT1G74050.1	77.33	6e-109	Ribosomal protein L6 family protein		cytosolic large ribosomal subunit, plasma membrane, plasmodesma	cytoplasmic translation, ribosomal large subunit assembly	Mapoly0037s0030.1	61.54	3e-93	large subunit ribosomal protein L6e		RPL6	96.5	39	26.5	135	20	2.5	0.5
NbS00021581g0010.1	60S ribosomal protein L6		AT1G74050.1	75.12	3e-96	Ribosomal protein L6 family protein		cytosolic large ribosomal subunit, plasma membrane, plasmodesma	cytoplasmic translation, ribosomal large subunit assembly	Mapoly0037s0030.1	61.06	1e-80	large subunit ribosomal protein L6e		RPL6	96	39.5	27.5	147.5	21.5	2.5	0.5
Nbv6.1trA228136	60s ribosomal protein l6-like		AT1G74050.1	79.66	7e-49	Ribosomal protein L6 family protein		cytosolic large ribosomal subunit, plasma membrane, plasmodesma	cytoplasmic translation, ribosomal large subunit assembly	Mapoly0037s0030.1	66.39	1e-47	large subunit ribosomal protein L6e		RPL6	57	23	15	86.5	8	2	0.5
Nbv6.1trA63010	60s ribosomal protein l6-like		AT1G74050.1	78.49	7e-79	Ribosomal protein L6 family protein		cytosolic large ribosomal subunit, plasma membrane, plasmodesma	cytoplasmic translation, ribosomal large subunit assembly	Mapoly0037s0030.1	64.74	2e-70	large subunit ribosomal protein L6e		RPL6	95.5	38	24.5	135	18	2.5	0.5
Nbv6.1trP47475	60s ribosomal protein l6-like		AT1G74050.1	78.76	2e-110	Ribosomal protein L6 family protein		ribosome	translation	Mapoly0037s0030.1	62.82	3e-97	large subunit ribosomal protein L6e		RPL6	110.5	47	30	154.5	26.5	3.5	0.5
NbS00061153g0003.1	60S ribosomal protein L7	1	AT2G44120.2	81.12	6e-147	Ribosomal protein L30/L7 family protein	1	chloroplast, cytosolic large ribosomal subunit, Golgi apparatus, membrane, nucleolus, plasmodesma, polysomal ribosome, vacuole	maturation of LSU-rR from tricistronic rR transcript (SSU-rR, 5.8S rR, LSU-rR)	Mapoly0050s0096.1	72.29	9e-133	large subunit ribosomal protein L7e	0	RPL7	96	41	17	130.5	22.5	2.5	0.5
Nbv6.1trA187926	60s ribosomal protein l7-2-like		AT2G44120.1	88.12	3e-65	Ribosomal protein L30/L7 family protein		cytosolic large ribosomal subunit	maturation of LSU-rR from tricistronic rR transcript (SSU-rR, 5.8S rR, LSU-rR)	Mapoly0050s0096.1	82.18	3e-59	large subunit ribosomal protein L7e		RPL7	56	31.5	15.5	76	15.5	3	0.5
NbS00023515g0003.1	60S ribosomal protein L7a		AT3G62870.1	83.72	6e-163	Ribosomal protein L7Ae/L30e/S12e/Gadd45 family protein		cytosolic large ribosomal subunit, Golgi apparatus, polysomal ribosome, vacuolar membrane	maturation of LSU-rR translation	Mapoly0030s0100.1	75.85	9e-146	large subunit ribosomal protein L7Ae		RPL7A	193	85.5	31	235.5	31.5	0.5	0.5
Nbv6.1trP16969	60s ribosomal protein l7a-2-like		AT3G62870.1	84.11	2e-163	Ribosomal protein L7Ae/L30e/S12e/Gadd45 family protein		cytosolic large ribosomal subunit, Golgi apparatus, polysomal ribosome, vacuolar membrane	maturation of LSU-rR translation	Mapoly0030s0100.1	76.23	3e-146	large subunit ribosomal protein L7Ae		RPL7A	195.5	88	30.5	246.5	32	0.5	0.5
Nbv6.1trP45740	60s ribosomal protein l7a-2-like		AT3G62870.1	84.88	2e-164	Ribosomal protein L7Ae/L30e/S12e/Gadd45 family protein		cytosolic large ribosomal subunit, Golgi apparatus, polysomal ribosome, vacuolar membrane	maturation of LSU-rR translation	Mapoly0030s0100.1	77.39	1e-146	large subunit ribosomal protein L7Ae		RPL7A	208	96.5	36.5	259	34.5	1.5	0.5
Nbv6.1trA266523	alanine aminotransferase 2-like		AT1G72330.1	77.16	0	alanine aminotransferase 2		NA	biosynthetic process	Mapoly0036s0030.1	71.67	0	Alanine transaminase.			1.5	11	3	4	4.5	5	0.5
Nbv6.1trP16849	alpha- -glucan-protein synthase		AT3G62870.1	84.11	2e-161	Ribosomal protein L7Ae/L30e/S12e/Gadd45 family protein		cytosolic large ribosomal subunit, Golgi apparatus, polysomal ribosome, vacuolar membrane	maturation of LSU-rR translation	Mapoly0030s0100.1	76.63	1e-143	large subunit ribosomal protein L7Ae		RPL7A	208.5	96.5	36.5	259	34.5	1.5	0.5
Nbv6.1trP17439	autophagy-related protein 8i (Nb4)		AT3G15580.1	74.56	7e-63	Ubiquitin-like superfamily protein		autophagosome membrane, cytoplasmic vesicle, microtubule	autophagy, cellular response to nitrogen starvation, protein transport, proteolysis	Mapoly0001s0494.2	52.99	6e-42	GABA(A) receptor-associated protein (autophagy-related protein 8)		GABARAPL2	0	0.5	8	0.5	0.5	425.5	0.5
Nbv6.1trA220150	carbonic anhydrase 2 isoform x2	1	AT5G14740.9	73.68	2e-67	carbonic anhydrase 2	1	apoplast, chloroplast envelope, chloroplast stroma, chloroplast thylakoid membrane, cytosol	carbon utilization, defense response to bacterium, regulation of stomatal movement, response to carbon dioxide	Mapoly0053s0046.1	49.64	6e-41	carbonic anhydrase	0		6.5	65.5	9	20.5	12	1.5	0.5
Nbv6.1trA109841	clustered mitochondria protein homolog isoform x1	1	AT1G01320.3	57.69	0	Tetratricopeptide repeat (TPR)-like superfamily protein	1	NA	NA	Mapoly0060s0041.2	45.02	9e-83	EUKARYOTIC TRANSLATION INITIATION FACTOR 3 SUBUNIT (EIF-3)	0		11.5	13	5	25	6.5	4	0.5
Nbv6.1trA78303	clustered mitochondria protein homolog isoform x1	1	AT1G01320.3	58.12	0	Tetratricopeptide repeat (TPR)-like superfamily protein	1	NA	NA	Mapoly0060s0041.2	45.02	2e-82	EUKARYOTIC TRANSLATION INITIATION FACTOR 3 SUBUNIT (EIF-3)	0		12	13	5	25.5	6.5	4	0.5
NbS00036341g0012.1	Coatomer protein epsilon subunit	1	AT1G30630.1	79.31	9e-179	Coatomer epsilon subunit	0	COPI vesicle coat, cytosol, Golgi membrane, vacuolar membrane	ER to Golgi vesicle-mediated transport, intra-Golgi vesicle-mediated transport, protein transport, retrograde vesicle-mediated transport, Golgi to ER	Mapoly0002s0056.1	66.32	3e-144	COATOMER SUBUNIT EPSILON	1		31.5	39	11.5	40.5	17	2.5	0.5
Nbv6.1trA148248	coatomer subunit beta -2-like		AT1G52360.3	74.33	0	Coatomer%2C beta' subunit		COPI-coated vesicle membrane, Golgi membrane, membrane coat	intracellular protein transport, vesicle-mediated transport	Mapoly0022s0125.2	71.43	0	COATOMER BETA SUBUNIT			23.5	22.5	15.5	36	18.5	1.5	0.5
Nbv6.1trA1886	coatomer subunit beta -2-like	1	AT1G79990.2	94.96	5e-91	coatomer subunit beta-2	0	COPI-coated vesicle membrane, Golgi membrane, membrane coat	intracellular protein transport, vesicle-mediated transport	Mapoly0022s0125.2	89.93	2e-86	COATOMER BETA SUBUNIT	0		25.5	25	8.5	31.5	16	1.5	0.5
Nbv6.1trP8098	coatomer subunit beta -2-like		AT1G79990.1	81.29	0	coatomer subunit beta-2		COPI vesicle coat, cytosol, Golgi membrane	ER to Golgi vesicle-mediated transport, intra-Golgi vesicle-mediated transport, intracellular protein transport, retrograde vesicle-mediated transport, Golgi to ER	Mapoly0022s0125.2	77.16	0	COATOMER BETA SUBUNIT			20	20	14	28.5	14.5	1	0.5
Nbv6.1trP8100	coatomer subunit beta -2-like		AT1G52360.3	77.34	0	Coatomer%2C beta' subunit		COPI vesicle coat, Golgi membrane	ER to Golgi vesicle-mediated transport, intra-Golgi vesicle-mediated transport, intracellular protein transport, retrograde vesicle-mediated transport, Golgi to ER	Mapoly0022s0125.2	71.43	0	COATOMER BETA SUBUNIT			22	23	14	31.5	15	1	0.5
NbS00008675g0003.1	Geranylgeranyl diphosphate reductase chloroplastic		AT1G74470.1	76.02	0	Pyridine nucleotide-disulfide oxidoreductase family protein		chloroplast membrane, chloroplast thylakoid membrane	chlorophyll biosynthetic process, oxidation-reduction process, photosynthesis, vitamin E biosynthetic process	Mapoly0116s0015.1	71.72	0	Geranylgeranyl diphosphate reductase.			6.5	5	4	5	15.5	2.5	0.5
Nbv6.1trP22773	glutamate decarboxylase	1	AT2G02010.2	85.69	0	glutamate decarboxylase 4	1	NA	glutamate metabolic process	Mapoly0121s0037.1	71.4	0	Glutamate decarboxylase.	1		5	12	3	2.5	7	3.5	0.5
Nbv6.1trP4035	histone deacetylase 14 isoform x1	1	AT4G33470.1	72.85	0	histone deacetylase 14	0	nucleus	histone H3 deacetylation	Mapoly0029s0117.1	63.09	5e-175	HISTONE DEACETYLASE	1	HDAC1	4.5	8	1.5	9.5	17.5	5.5	0.5
Nbv6.1trA144221	magnesium-dependent phosphatase 1-like	1	AT2G14110.1	78.53	6e-97	Haloacid dehalogenase-like hydrolase (HAD) superfamily protein	1	NA	dephosphorylation	Mapoly0042s0019.8	61.94	2e-69	Magnesium-dependent phosphatase	0		3.5	4.5	4.5	2	27.5	11.5	0.5
NbS00006811g0211.1	NA		AT1G09640.1	73.65	0	Translation elongation factor EF1B%2C gamma chain		cytosol, plasma membrane, plasmodesma, vacuole	translational elongation	Mapoly0062s0115.1	53.81	7e-148	elongation factor 1-gamma		EEF1G	4.5	10.5	3	5	5	5.5	0.5
Nbv6.1trA100398	proteasome activator subunit 4	2	AT3G13330.1	70.79	0	proteasome activating protein 200	0	cytosol, nucleus, proteasome core complex	D repair, positive regulation of peptidase activity, proteasomal ubiquitin-independent protein catabolic process	Mapoly0069s0005.2	40.53	0	proteasome activator subunit 4	0		1	10.5	4.5	7	6.5	4	0.5
NbS00000183g0014.1	PsbP domain containing protein 6 chloroplastic		AT3G56650.1	70.99	1e-127	thylakoid lumenal protein (Mog1/PsbP/DUF1795-like photosystem II reaction center PsbP family protein)		chloroplast stroma, chloroplast thylakoid lumen, extrinsic component of membrane, photosystem II oxygen evolving complex	photosynthesis	Mapoly0008s0145.1	71.22	1e-109	PsbP			11.5	10	5.5	12.5	12	6.5	0.5
NbS00010173g0011.1	Ribosomal protein L7a		AT3G62870.1	84.77	8e-163	Ribosomal protein L7Ae/L30e/S12e/Gadd45 family protein		cytosolic large ribosomal subunit, Golgi apparatus, polysomal ribosome, vacuolar membrane	maturation of LSU-rR translation	Mapoly0030s0100.1	81.7	1e-145	large subunit ribosomal protein L7Ae		RPL7A	207	96.5	36.5	259.5	34.5	1.5	0.5
Nbv6.1trP72880	ribosomal protein s4		ATCG00380.1	89.05	3e-125	chloroplast ribosomal protein S4		chloroplast stroma, membrane, small ribosomal subunit	positive regulation of translational fidelity	Mapoly0090s0058.1	74.24	2e-29	small subunit ribosomal protein S4			5.5	3.5	2	12.5	2	1	0.5
Nbv6.1trA57112	titin-like isoform x1	2	NA	NA	NA	NA		NA	NA	NA	NA	NA	NA			1	5	5.5	2	18.5	4	0.5
Nbv6.1trA134752	violaxanthin de-epoxidase	1	AT1G08550.3	79.78	0	non-photochemical quenching 1	1	chloroplast thylakoid membrane, thylakoid lumen	chlorophyll metabolic process, fatty acid metabolic process, oxidation-reduction process, response to heat, xanthophyll cycle	Mapoly0111s0023.1	64.8	6e-176	Violaxanthin de-epoxidase.	1		12.5	8.5	3.5	11	10	3	0.5
NbS00014887g0017.1	2 oxoglutarate 2OG and FeII dependent oxygenase		AT2G17970.1	55.51	2e-166	2-oxoglutarate (2OG) and Fe(II)-dependent oxygenase superfamily protein		P-body, plasmodesma	demethylation, mR catabolic process	Mapoly0001s0483.1	44.05	1e-107	Uncharacterized conserved protein			14.5	7.5	2	17	2.5	0.5	0
Nbv6.1trA108924	2-oxoglutarate and fe -dependent oxygenase superfamily protein isoform 1		AT2G17970.1	57.8	0	2-oxoglutarate (2OG) and Fe(II)-dependent oxygenase superfamily protein		P-body, plasmodesma	demethylation, mR catabolic process	Mapoly0001s0483.1	47.36	3e-124	Uncharacterized conserved protein			14.5	9.5	2	13	4	0.5	0
Nbv6.1trA192391	2-oxoglutarate and fe -dependent oxygenase superfamily protein isoform 1		AT2G17970.1	57.89	0	2-oxoglutarate (2OG) and Fe(II)-dependent oxygenase superfamily protein		P-body, plasmodesma	demethylation, mR catabolic process	Mapoly0001s0483.1	58.92	2e-124	Uncharacterized conserved protein			16.5	7	2.5	18	3	0	0
Nbv6.1trA99313	2-oxoglutarate and fe -dependent oxygenase superfamily protein isoform 1		AT2G17970.1	57.02	0	2-oxoglutarate (2OG) and Fe(II)-dependent oxygenase superfamily protein		P-body, plasmodesma	demethylation, mR catabolic process	Mapoly0001s0483.1	47.92	7e-127	Uncharacterized conserved protein			16.5	10.5	2	16	5.5	0.5	0
NbS00001524g0009.1	26S protease regulatory subunit 6A	1	AT3G05530.1	92.92	0	regulatory particle triple-A ATPase 5A	2	cytosol, nucleus, proteasome regulatory particle, base subcomplex	embryo sac development, pollen development, positive regulation of proteasomal protein catabolic process, positive regulation of R polymerase II transcriptional preinitiation complex assembly	Mapoly0085s0078.1	88.6	0	26S proteasome regulatory subunit T5	2		12	14	4.5	9.5	18	7	0
Nbv6.1trA209158	26s protease regulatory subunit 6a homolog	2	AT3G05530.1	93.63	0	regulatory particle triple-A ATPase 5A	2	cytosol, nucleus, proteasome regulatory particle, base subcomplex	embryo sac development, pollen development, positive regulation of proteasomal protein catabolic process, positive regulation of R polymerase II transcriptional preinitiation complex assembly	Mapoly0085s0078.1	90.98	0	26S proteasome regulatory subunit T5	2		11.5	14	5	9.5	18	6.5	0
Nbv6.1trA76748	26s protease regulatory subunit 6a homolog	2	AT3G05530.1	97.16	0	regulatory particle triple-A ATPase 5A	2	cytosol, nucleus, proteasome regulatory particle, base subcomplex	embryo sac development, pollen development, positive regulation of proteasomal protein catabolic process, positive regulation of R polymerase II transcriptional preinitiation complex assembly	Mapoly0085s0078.1	95.27	0	26S proteasome regulatory subunit T5	2		14	15	5	11	20	7	0
Nbv6.1trP52493	26s protease regulatory subunit 6a homolog	2	AT3G05530.1	94.1	0	regulatory particle triple-A ATPase 5A	2	cytosol, nucleus, proteasome regulatory particle, base subcomplex	embryo sac development, pollen development, positive regulation of proteasomal protein catabolic process, positive regulation of R polymerase II transcriptional preinitiation complex assembly	Mapoly0085s0078.1	89.55	0	26S proteasome regulatory subunit T5	2		13	15	5	10	19.5	7.5	0
Nbv6.1trA252519	30s ribosomal protein chloroplastic	1	AT1G79850.1	63.12	4e-55	ribosomal protein S17	1	chloroplast envelope, chloroplast stroma, chloroplast thylakoid, cytosolic small ribosomal subunit, plastid small ribosomal subunit	plastid translation	Mapoly0027s0119.1	41.03	1e-29	40S RIBOSOMAL PROTEIN S11 FAMILY MEMBER	1		10	6.5	3	11	2.5	0.5	0
NbS00018083g0002.1	30S ribosomal protein S17 chloroplastic	1	AT1G79850.1	69.79	2e-42	ribosomal protein S17	0	chloroplast envelope, chloroplast stroma, chloroplast thylakoid, cytosolic small ribosomal subunit, plastid small ribosomal subunit	plastid translation	Mapoly0027s0119.1	47.96	7e-27	40S RIBOSOMAL PROTEIN S11 FAMILY MEMBER	1		10.5	6	3	11	2.5	0.5	0
Nbv6.1trA213884	40s ribosomal protein s15-like		AT5G09500.1	83.44	6e-86	Ribosomal protein S19 family protein		cytosolic small ribosomal subunit, Golgi apparatus	ribosomal small subunit assembly, translation	Mapoly0004s0172.1	87.01	1e-96	small subunit ribosomal protein S15e		RPS15	6.5	0.5	0	11.5	1	0	0
Nbv6.1trP47007	40s ribosomal protein s15-like		AT5G09500.1	85.53	1e-88	Ribosomal protein S19 family protein		cytosolic small ribosomal subunit, Golgi apparatus	ribosomal small subunit assembly, translation	Mapoly0004s0172.1	86.84	4e-92	small subunit ribosomal protein S15e		RPS15	8	0.5	0.5	17	0.5	0	0
NbS00013115g0003.1	40S ribosomal protein S15a 1	1	AT5G59850.1	84.87	3e-86	Ribosomal protein S8 family protein	1	cell wall, cytosolic small ribosomal subunit, Golgi apparatus, mitochondrion, plasma membrane, plasmodesma, polysomal ribosome, vacuolar membrane	translation	Mapoly0083s0020.1	74.34	6e-77	small subunit ribosomal protein S15Ae	1	RPS15A	20.5	8	3.5	64.5	2.5	0	0
Nbv6.1trP23049	40s ribosomal protein s16		AT2G09990.1	88.11	4e-91	Ribosomal protein S5 domain 2-like superfamily protein		cell wall, chloroplast, cytosolic small ribosomal subunit, Golgi apparatus, membrane, plasmodesma, polysomal ribosome	maturation of SSU-rR from tricistronic rR transcript (SSU-rR, 5.8S rR, LSU-rR), translation	Mapoly0179s0010.1	90.28	2e-92	small subunit ribosomal protein S16e		RPS16	5	4.5	2.5	10.5	2	0	0
NbS00056355g0003.1	40S ribosomal protein S18	1	AT4G09800.1	92.11	3e-103	S18 ribosomal protein	1	cell wall, cytosolic small ribosomal subunit, Golgi apparatus, nucleolus, plasma membrane, plasmodesma, vacuolar membrane	translational initiation	Mapoly0124s0041.1	86.18	1e-98	small subunit ribosomal protein S18e	1	RPS18	14	9.5	2.5	37.5	6.5	0.5	0
Nbv6.1trA264033	40s ribosomal protein s18		AT4G09800.1	95.29	1e-55	S18 ribosomal protein		ribosome	translation	Mapoly0124s0041.1	90.59	3e-53	small subunit ribosomal protein S18e		RPS18	10	8.5	2	15.5	6	1.5	0
Nbv6.1trP19832	40s ribosomal protein s18-like	1	AT4G09800.1	84.92	4e-75	S18 ribosomal protein	1	cell wall, cytosolic small ribosomal subunit, Golgi apparatus, nucleolus, plasma membrane, plasmodesma, vacuolar membrane	translational initiation	Mapoly0124s0041.1	80.16	1e-72	small subunit ribosomal protein S18e	1	RPS18	10	7.5	1	23	5	0.5	0
Nbv6.1trA219589	40s ribosomal protein s19-3	1	AT5G61170.1	83.92	2e-88	Ribosomal protein S19e family protein	0	cytosolic small ribosomal subunit, polysomal ribosome, vacuole	ribosomal small subunit assembly, translation	Mapoly0002s0140.1	76.26	7e-78	small subunit ribosomal protein S19e	0	RPS19	9.5	4.5	2.5	12	1	1	0
NbS00006107g0001.1	40S ribosomal protein S2 2	1	AT1G59359.1	86.08	2e-148	Ribosomal protein S5 family protein	1	cell wall, cytosolic small ribosomal subunit, Golgi apparatus, membrane, plasmodesma	translation	Mapoly0027s0187.1	85.42	2e-148	small subunit ribosomal protein S2e	0	RPS2	14.5	9.5	3	30	7.5	0.5	0
NbS00016839g0002.1	40S ribosomal protein S2 2	1	AT1G59359.1	82.93	3e-145	Ribosomal protein S5 family protein	1	cell wall, cytosolic small ribosomal subunit, Golgi apparatus, membrane, plasmodesma	translation	Mapoly0027s0187.1	81.85	5e-145	small subunit ribosomal protein S2e	0	RPS2	13	9.5	3.5	33	8.5	0.5	0
Nbv6.1trP52801	40s ribosomal protein s24-1		AT5G28060.1	90.98	3e-86	Ribosomal protein S24e family protein		cell wall, cytosolic small ribosomal subunit, Golgi apparatus, membrane, polysomal ribosome	translation	Mapoly0014s0159.1	82.93	2e-69	small subunit ribosomal protein S24e		RPS24	7.5	3.5	2.5	10.5	4.5	0.5	0
NbS00017796g0009.1	40S ribosomal protein S25 1	1	AT4G39200.1	87.04	1e-48	Ribosomal protein S25 family protein	1	cytosolic small ribosomal subunit, Golgi apparatus	NA	Mapoly0114s0042.1	79.82	1e-43	small subunit ribosomal protein S25e	1	RPS25	11.5	4.5	1.5	20.5	2	1	0
NbS00005996g0006.1	40S ribosomal protein S26		AT2G40590.1	77.78	1e-38	Ribosomal protein S26e family protein		cytosolic small ribosomal subunit	translation	Mapoly0021s0076.1	72.34	2e-41	small subunit ribosomal protein S26e			6	2	0.5	13.5	0.5	0	0
Nbv6.1trA111384	40s ribosomal protein s26-3-like		AT2G40590.1	81.42	9e-63	Ribosomal protein S26e family protein		cytosolic small ribosomal subunit	translation	Mapoly0021s0076.1	75	3e-61	small subunit ribosomal protein S26e			4	2.5	0.5	10.5	0.5	0.5	0
Nbv6.1trA9923	40s ribosomal protein s26-3-like		AT2G40590.1	80.53	5e-61	Ribosomal protein S26e family protein		cytosolic small ribosomal subunit	translation	Mapoly0021s0076.1	73.81	1e-61	small subunit ribosomal protein S26e			5.5	1.5	1	14	0.5	0	0
Nbv6.1trP3553	40s ribosomal protein s3-3		AT5G35530.1	87.17	4e-145	Ribosomal protein S3 family protein		cytosolic small ribosomal subunit, Golgi apparatus, membrane, nucleolus, plasmodesma	positive regulation of D repair, response to salt stress, translation	Mapoly0001s0014.1	93.18	3e-152	small subunit ribosomal protein S3e		RPS3	6	4.5	4.5	14.5	3.5	0.5	0
Nbv6.1trP58727	40s ribosomal protein s3-3-like		AT5G35530.1	87.67	5e-145	Ribosomal protein S3 family protein		cytosolic small ribosomal subunit, Golgi apparatus, membrane, nucleolus, plasmodesma	positive regulation of D repair, response to salt stress, translation	Mapoly0001s0014.1	92.38	4e-152	small subunit ribosomal protein S3e		RPS3	6.5	5	4.5	14.5	3.5	0.5	0
NbS00002954g0013.1	40S ribosomal protein S3a		AT4G34670.1	77.48	4e-138	Ribosomal protein S3Ae		cell wall, cytosolic small ribosomal subunit, Golgi apparatus, nucleolus, plasma membrane, plasmodesma, polysomal ribosome	translation	Mapoly0035s0068.1	74.9	5e-132	small subunit ribosomal protein S3Ae			15	5.5	2.5	41.5	5.5	1.5	0
NbS00004044g0002.1	40S ribosomal protein S3a		AT4G34670.1	77.54	6e-152	Ribosomal protein S3Ae		cell wall, cytosolic small ribosomal subunit, Golgi apparatus, nucleolus, plasma membrane, plasmodesma, polysomal ribosome	translation	Mapoly0035s0068.1	75.52	8e-145	small subunit ribosomal protein S3Ae			16	7.5	3	44.5	6.5	1	0
Nbv6.1trA63784	40s ribosomal protein s3a		AT4G34670.1	84.35	1e-156	Ribosomal protein S3Ae		cell wall, cytosolic small ribosomal subunit, Golgi apparatus, nucleolus, plasma membrane, plasmodesma, polysomal ribosome	translation	Mapoly0035s0068.1	81.71	1e-148	small subunit ribosomal protein S3Ae			16.5	8	3.5	45	7.5	1.5	0
Nbv6.1trA49019	40s ribosomal protein s3a-like		AT4G34670.1	84.35	7e-157	Ribosomal protein S3Ae		cell wall, cytosolic small ribosomal subunit, Golgi apparatus, nucleolus, plasma membrane, plasmodesma, polysomal ribosome	translation	Mapoly0035s0068.1	82.13	2e-150	small subunit ribosomal protein S3Ae			17	8.5	3	45.5	6.5	1.5	0
Nbv6.1trP32198	40s ribosomal protein s3a-like		AT4G34670.1	84.35	5e-157	Ribosomal protein S3Ae		cell wall, cytosolic small ribosomal subunit, Golgi apparatus, nucleolus, plasma membrane, plasmodesma, polysomal ribosome	translation	Mapoly0035s0068.1	82.13	5e-150	small subunit ribosomal protein S3Ae			16.5	8	3	46	6.5	1.5	0
Nbv6.1trP28367	40s ribosomal protein s4-like	1	AT5G58420.1	91.22	0	Ribosomal protein S4 (RPS4A) family protein	1	cytosolic small ribosomal subunit, Golgi apparatus, membrane, nucleolus	translation	Mapoly0012s0120.1	76.81	8e-162	small subunit ribosomal protein S4e	1	RPS4X	9.5	5.5	2.5	15	1.5	0.5	0
Nbv6.1trP28368	40s ribosomal protein s4-like	1	AT5G58420.1	91.6	0	Ribosomal protein S4 (RPS4A) family protein	1	cytosolic small ribosomal subunit, Golgi apparatus, membrane, nucleolus	translation	Mapoly0012s0120.1	76.43	4e-161	small subunit ribosomal protein S4e	1	RPS4X	10	6	2.5	15.5	1.5	0.5	0
Nbv6.1trP30065	40s ribosomal protein s4-like	1	AT5G58420.1	91.22	0	Ribosomal protein S4 (RPS4A) family protein	1	cytosolic small ribosomal subunit, Golgi apparatus, membrane, nucleolus	translation	Mapoly0012s0120.1	76.81	4e-161	small subunit ribosomal protein S4e	1	RPS4X	9.5	5.5	2.5	14	1.5	0.5	0
NbS00003570g0008.1	40S ribosomal protein S5 2		AT3G11940.2	72.4	8e-112	ribosomal protein 5A		cell wall, chloroplast, cytosolic small ribosomal subunit, plasma membrane, plasmodesma, vacuole	ribosomal small subunit assembly, translation	Mapoly0037s0139.1	76.33	2e-111	small subunit ribosomal protein S5e		RPS5	4	1.5	1.5	12	2	0	0
NbS00011165g0113.1	40S ribosomal protein S5 2		AT3G11940.2	73.55	1e-59	ribosomal protein 5A		cell wall, chloroplast, cytosolic small ribosomal subunit, plasma membrane, plasmodesma, vacuole	ribosomal small subunit assembly, translation	Mapoly0037s0139.1	79.81	2e-57	small subunit ribosomal protein S5e		RPS5	4.5	1.5	1.5	12	2	0	0
NbS00000439g0011.1	40S ribosomal protein S6	2	AT5G10360.1	86.49	3e-160	Ribosomal protein S6e	1	cytosolic small ribosomal subunit, plasma membrane, plasmodesma, polysomal ribosome	response to cytokinin, translation	Mapoly0098s0025.1	83.53	4e-153	small subunit ribosomal protein S6e	1	RPS6	8	3	3.5	15.5	2	0.5	0
Nbv6.1trP1324	40s ribosomal protein s6-like	1	AT5G10360.1	90.36	2e-163	Ribosomal protein S6e	1	cytosolic small ribosomal subunit, plasma membrane, plasmodesma, polysomal ribosome	response to cytokinin, translation	Mapoly0098s0025.1	87.35	3e-156	small subunit ribosomal protein S6e	1	RPS6	10	4.5	3.5	14.5	2	1	0
Nbv6.1trP17350	40s ribosomal protein s6-like	1	AT5G10360.1	89.96	1e-162	Ribosomal protein S6e	1	cytosolic small ribosomal subunit, plasma membrane, plasmodesma, polysomal ribosome	response to cytokinin, translation	Mapoly0098s0025.1	86.94	5e-156	small subunit ribosomal protein S6e	1	RPS6	8	3	3.5	12.5	1	0.5	0
Nbv6.1trP68267	40s ribosomal protein s6-like	1	AT5G10360.1	89.96	6e-163	Ribosomal protein S6e	1	cytosolic small ribosomal subunit, plasma membrane, plasmodesma, polysomal ribosome	response to cytokinin, translation	Mapoly0098s0025.1	86.94	8e-156	small subunit ribosomal protein S6e	1	RPS6	9	4	3	13	1	1	0
Nbv6.1trA118205	40s ribosomal protein s7-like		AT1G48830.2	78.53	3e-113	Ribosomal protein S7e family protein		cell wall, chloroplast, cytosolic small ribosomal subunit, plasma membrane, polysomal ribosome, small-subunit processome	ribosomal small subunit biogenesis, rR processing, translation	Mapoly0060s0109.1	72.25	4e-105	small subunit ribosomal protein S7e		RPS7	11	3	1	26	1.5	1	0
Nbv6.1trA228338	40s ribosomal protein s7-like		AT1G48830.2	81.56	2e-84	Ribosomal protein S7e family protein		cell wall, chloroplast, cytosolic small ribosomal subunit, plasma membrane, polysomal ribosome, small-subunit processome	ribosomal small subunit biogenesis, rR processing, translation	Mapoly0060s0109.1	73.05	4e-77	small subunit ribosomal protein S7e		RPS7	13	3	1	23.5	1.5	1	0
Nbv6.1trP19501	40s ribosomal protein s7-like	2	AT3G02560.3	73.26	4e-87	Ribosomal protein S7e family protein	0	chloroplast, cytosolic small ribosomal subunit, Golgi apparatus, membrane, small-subunit processome	ribosomal small subunit biogenesis, rR processing, translation	Mapoly0060s0109.1	73.55	1e-80	small subunit ribosomal protein S7e	0	RPS7	16.5	5	3	35	4.5	1.5	0
Nbv6.1trA237384	50s ribosomal protein chloroplastic		AT1G05190.1	75.38	3e-107	Ribosomal protein L6 family		chloroplast envelope, chloroplast stroma, membrane, ribosome	embryo development ending in seed dormancy, response to cytokinin, translation	Mapoly0005s0245.1	72.33	1e-82	60S/50S RIBOSOMAL PROTEIN L6/L9			13	11	4	12.5	2.5	0	0
NbS00007712g0010.1	50S ribosomal protein L16 chloroplastic		ATCG00790.1	68.64	4e-48	ribosomal protein L16		chloroplast envelope, chloroplast stroma, mitochondrial large ribosomal subunit	mitochondrial translation	Mapoly0052s0079.1	51.92	2e-24	large subunit ribosomal protein L16			6.5	2	0	11.5	0.5	0	0
NbS00021394g0006.1	60 ribosomal protein L14	1	AT4G27090.1	57.36	2e-62	Ribosomal protein L14	0	chloroplast, cytosolic large ribosomal subunit, endoplasmic reticulum, nucleolus, plasmodesma, polysomal ribosome, vacuolar membrane	NA	Mapoly0030s0040.1	48.24	1e-53	large subunit ribosomal protein L14e	0	RPL14	61	33	16.5	93.5	9	3	0
NbS00053503g0005.1	60S acidic ribosomal protein P1		AT5G24510.1	59.65	1e-36	60S acidic ribosomal protein family		cytosolic ribosome	translation	Mapoly0007s0277.1	70.27	7e-28	large subunit ribosomal protein LP1		RPLP1	38	8.5	2	59.5	6.5	0	0
Nbv6.1trA117530	60s acidic ribosomal protein p1		AT5G24510.1	59.48	1e-35	60S acidic ribosomal protein family		cytosolic ribosome	translation	Mapoly0007s0277.1	69.37	4e-29	large subunit ribosomal protein LP1		RPLP1	31.5	8.5	2	42	6.5	0	0
Nbv6.1trA168757	60s acidic ribosomal protein p1		AT5G24510.1	58.72	1e-33	60S acidic ribosomal protein family		cytosolic ribosome	translation	Mapoly0007s0277.1	65.57	2e-23	large subunit ribosomal protein LP1		RPLP1	15	3	0.5	33	3	0	0
Nbv6.1trA242348	60s acidic ribosomal protein p1		AT5G24510.1	50.91	3e-07	60S acidic ribosomal protein family		cytosolic ribosome	NA	NA	NA	NA	NA			23.5	5.5	1.5	31	3.5	0	0
Nbv6.1trA117531	60s acidic ribosomal protein p1-like		AT5G24510.1	60.18	9e-37	60S acidic ribosomal protein family		cytosolic large ribosomal subunit	cytoplasmic translation	Mapoly0007s0277.1	63.96	2e-27	large subunit ribosomal protein LP1		RPLP1	31	8.5	2	41.5	6.5	0	0
Nbv6.1trA254880	60s acidic ribosomal protein p3-like	2	AT5G57290.3	77.94	6e-30	60S acidic ribosomal protein family	1	ribosome	translational elongation	Mapoly0006s0174.1	54.47	3e-20	60S ACIDIC RIBOSOMAL PROTEIN FAMILY MEMBER	1		32	18.5	3.5	53	3	0	0
Nbv6.1trP41622	60s acidic ribosomal protein p3-like	2	AT5G57290.3	79.41	2e-30	60S acidic ribosomal protein family	1	ribosome	translational elongation	Mapoly0006s0174.1	54.47	5e-20	60S ACIDIC RIBOSOMAL PROTEIN FAMILY MEMBER	1		34	19.5	3.5	82.5	3	0	0
Nbv6.1trP66742	60s acidic ribosomal protein p3-like	2	AT5G57290.3	77.94	6e-30	60S acidic ribosomal protein family	1	ribosome	translational elongation	Mapoly0006s0174.1	52.85	2e-19	60S ACIDIC RIBOSOMAL PROTEIN FAMILY MEMBER	1		15	7	3	29.5	2.5	0	0
Nbv6.1trA213287	60s ribosomal protein l10-like		AT1G26910.1	88.07	1e-142	Ribosomal protein L16p/L10e family protein		chloroplast envelope, cytosolic large ribosomal subunit, Golgi apparatus, membrane, nucleus	developmental process, response to UV-B, ribosomal large subunit assembly, translation	Mapoly0020s0158.1	90.83	3e-146	large subunit ribosomal protein L10e		RPL10L	92.5	42	12.5	123.5	13	2	0
Nbv6.1trP65517	60s ribosomal protein l10-like		AT1G26910.1	85.07	1e-140	Ribosomal protein L16p/L10e family protein		chloroplast envelope, cytosolic large ribosomal subunit, Golgi apparatus, membrane, nucleus	developmental process, response to UV-B, ribosomal large subunit assembly, translation	Mapoly0020s0158.1	88.58	6e-144	large subunit ribosomal protein L10e		RPL10L	93	42.5	13.5	121	13	2	0
Nbv6.1trP54771	60s ribosomal protein l10a-1-like		AT1G08360.1	90.21	2e-75	Ribosomal protein L1p/L10e family		cytosolic large ribosomal subunit, plasma membrane, plasmodesma, polysomal ribosome	maturation of LSU-rR translation	Mapoly0006s0264.1	86.01	5e-76	large subunit ribosomal protein L10Ae		RPL10A	76.5	36.5	15.5	179	16	1.5	0
NbS00010427g0115.1	60s ribosomal protein l11-1	1	AT2G42740.1	88.16	1e-93	ribosomal protein large subunit 16A	1	chloroplast, cytosolic large ribosomal subunit, Golgi apparatus, nucleolus, plasmodesma, vacuole	ribosomal large subunit assembly, translation	Mapoly0038s0097.1	86.18	4e-90	60S RIBOSOMAL PROTEIN L11-RELATED	1	RPL11	12.5	4	2	32.5	1	0	0
Nbv6.1trP70429	60s ribosomal protein l11-1	1	AT2G42740.1	98.81	6e-57	ribosomal protein large subunit 16A	1	chloroplast, cytosolic large ribosomal subunit, Golgi apparatus, nucleolus, plasmodesma, vacuole	ribosomal large subunit assembly, translation	Mapoly0207s0012.1	92.86	9e-54	60S RIBOSOMAL PROTEIN L11-RELATED	1	RPL11	6	2	1	20	1	0	0
Nbv6.1trA158121	60s ribosomal protein l12		AT5G60670.1	89.29	1e-86	Ribosomal protein L11 family protein		cytosolic large ribosomal subunit, Golgi apparatus	ribosomal large subunit assembly, translation	Mapoly0007s0191.1	92.86	1e-88	large subunit ribosomal protein L12e		RPL12	36	19	4	81	7	1	0
Nbv6.1trP32299	60s ribosomal protein l12		AT5G60670.1	87.8	1e-103	Ribosomal protein L11 family protein		cytosolic large ribosomal subunit, Golgi apparatus	ribosomal large subunit assembly, translation	Mapoly0007s0191.1	92.07	4e-106	large subunit ribosomal protein L12e		RPL12	46.5	27	7.5	96	10	2	0
Nbv6.1trP3838	60s ribosomal protein l12		AT5G60670.1	87.8	1e-103	Ribosomal protein L11 family protein		cytosolic large ribosomal subunit, Golgi apparatus	ribosomal large subunit assembly, translation	Mapoly0007s0191.1	92.07	4e-106	large subunit ribosomal protein L12e		RPL12	46	25.5	6.5	92.5	9.5	2	0
NbS00026051g0013.1	60S ribosomal protein L13		AT3G49010.7	81.44	7e-118	breast basic conserved 1		cell wall, cytosolic large ribosomal subunit, Golgi apparatus, nucleolus, plasma membrane, plasmodesma, polysomal ribosome, vacuolar membrane	response to cytokinin, translation	Mapoly0005s0116.1	71.94	5e-102	large subunit ribosomal protein L13e		RPL13	128	42	25	204.5	15.5	2.5	0
NbS00030768g0006.1	60S ribosomal protein L13		AT3G49010.7	84.66	4e-119	breast basic conserved 1		cell wall, cytosolic large ribosomal subunit, Golgi apparatus, nucleolus, plasma membrane, plasmodesma, polysomal ribosome, vacuolar membrane	response to cytokinin, translation	Mapoly0055s0071.1	72.92	6e-101	large subunit ribosomal protein L13e		RPL13	39.5	18	10.5	76.5	10	1	0
NbS00041012g0008.1	60S ribosomal protein L13		AT3G49010.7	83.77	2e-120	breast basic conserved 1		cell wall, cytosolic large ribosomal subunit, Golgi apparatus, nucleolus, plasma membrane, plasmodesma, polysomal ribosome, vacuolar membrane	response to cytokinin, translation	Mapoly0055s0071.1	72.92	2e-104	large subunit ribosomal protein L13e		RPL13	126	44	24	205.5	15.5	2	0
Nbv6.1trP17644	60s ribosomal protein l13-1		AT3G49010.7	84.29	8e-121	breast basic conserved 1		cell wall, cytosolic large ribosomal subunit, Golgi apparatus, nucleolus, plasma membrane, plasmodesma, polysomal ribosome, vacuolar membrane	response to cytokinin, translation	Mapoly0055s0071.1	71.2	6e-101	large subunit ribosomal protein L13e		RPL13	86	29.5	18	141.5	12	2	0
Nbv6.1trP19568	60s ribosomal protein l13-1-like		AT3G49010.7	83.7	1e-112	breast basic conserved 1		cell wall, cytosolic large ribosomal subunit, Golgi apparatus, nucleolus, plasma membrane, plasmodesma, polysomal ribosome, vacuolar membrane	response to cytokinin, translation	Mapoly0055s0071.1	71.74	2e-93	large subunit ribosomal protein L13e		RPL13	51	25	13	96	12	1	0
Nbv6.1trA109794	60s ribosomal protein l13a-4		AT5G48760.2	88.35	3e-134	Ribosomal protein L13 family protein		cytosolic large ribosomal subunit	negative regulation of translation	Mapoly0054s0044.1	77.18	2e-115	large subunit ribosomal protein L13Ae		RPL13A	126.5	47.5	24	179	15.5	3	0
Nbv6.1trP17842	60s ribosomal protein l13a-4-like		AT5G48760.2	88.83	5e-136	Ribosomal protein L13 family protein		cytosolic large ribosomal subunit	negative regulation of translation	Mapoly0054s0044.1	79.13	2e-119	large subunit ribosomal protein L13Ae		RPL13A	106.5	34.5	18.5	154.5	11.5	2	0
Nbv6.1trA74128	60s ribosomal protein l14-1		AT2G20450.1	82.71	1e-74	Ribosomal protein L14		cytosolic large ribosomal subunit, endoplasmic reticulum, Golgi apparatus, plasmodesma, vacuole	ribosomal large subunit biogenesis, translation	Mapoly0030s0040.1	73.68	3e-69	large subunit ribosomal protein L14e		RPL14	70	42.5	19	107.5	8	2.5	0
Nbv6.1trA75455	60s ribosomal protein l14-1		AT2G20450.1	84.21	7e-76	Ribosomal protein L14		cytosolic large ribosomal subunit, endoplasmic reticulum, Golgi apparatus, plasmodesma, vacuole	ribosomal large subunit biogenesis, translation	Mapoly0030s0040.1	76.69	7e-71	large subunit ribosomal protein L14e		RPL14	68	36	18	104	9	2	0
Nbv6.1trA110493	60s ribosomal protein l15-like		AT4G17390.1	93.41	1e-44	Ribosomal protein L23/L15e family protein		cytosolic large ribosomal subunit, Golgi apparatus, membrane, nucleolus	cytoplasmic translation	Mapoly0043s0043.1	84.62	3e-52	large subunit ribosomal protein L15e		RPL15	12.5	8	3	25	2	1	0
Nbv6.1trA178237	60s ribosomal protein l15-like		AT4G16720.1	88.24	5e-121	Ribosomal protein L23/L15e family protein		cytosolic large ribosomal subunit, Golgi apparatus, plasma membrane, polysomal ribosome, vacuolar membrane	cytoplasmic translation	Mapoly0043s0043.1	83.33	5e-125	large subunit ribosomal protein L15e		RPL15	62	30	14	101	10.5	1	0
Nbv6.1trP17614	60s ribosomal protein l15-like		AT4G16720.1	89.22	3e-123	Ribosomal protein L23/L15e family protein		cytosolic large ribosomal subunit, Golgi apparatus, plasma membrane, polysomal ribosome, vacuolar membrane	cytoplasmic translation	Mapoly0043s0043.1	82.84	5e-125	large subunit ribosomal protein L15e		RPL15	57.5	25.5	12	89	8	1	0
Nbv6.1trP27073	60s ribosomal protein l15-like		AT4G16720.1	88.73	4e-121	Ribosomal protein L23/L15e family protein		cytosolic large ribosomal subunit, Golgi apparatus, plasma membrane, polysomal ribosome, vacuolar membrane	cytoplasmic translation	Mapoly0043s0043.1	83.82	3e-125	large subunit ribosomal protein L15e		RPL15	64	31	14	96.5	10.5	1	0
Nbv6.1trP38388	60s ribosomal protein l15-like		AT4G16720.1	88.73	2e-121	Ribosomal protein L23/L15e family protein		cytosolic large ribosomal subunit, Golgi apparatus, plasma membrane, polysomal ribosome, vacuolar membrane	cytoplasmic translation	Mapoly0043s0043.1	83.82	2e-125	large subunit ribosomal protein L15e		RPL15	62	30	14	91	10.5	1	0
Nbv6.1trP14296	60s ribosomal protein l18-2-like	1	AT3G05590.1	85.33	3e-114	ribosomal protein L18	1	chloroplast, cytosolic large ribosomal subunit, Golgi apparatus, plasma membrane, vacuolar membrane	translation	Mapoly0118s0037.1	79.57	1e-104	large subunit ribosomal protein L18e	0	RPL18	16	4	4.5	17	3	0	0
Nbv6.1trA228330	60s ribosomal protein l18a		AT3G14600.1	88.76	3e-118	Ribosomal protein L18ae/LX family protein		cytosolic large ribosomal subunit, membrane, plasmodesma, polysomal ribosome	translation	Mapoly0001s0112.1	83.52	6e-111	large subunit ribosomal protein L18Ae		RPL18A	141.5	59.5	14.5	197.5	13	2	0
Nbv6.1trP22752	60s ribosomal protein l18a		AT2G34480.2	89.39	2e-119	Ribosomal protein L18ae/LX family protein		ribosome	translation	Mapoly0001s0112.1	83.05	3e-111	large subunit ribosomal protein L18Ae		RPL18A	142	56	19.5	201	14.5	3	0
Nbv6.1trP73490	60s ribosomal protein l18a-like		AT3G14600.1	92.44	4e-78	Ribosomal protein L18ae/LX family protein		ribosome	translation	Mapoly0001s0112.1	83.19	8e-72	large subunit ribosomal protein L18Ae		RPL18A	73.5	26	6	93	4.5	1.5	0
NbS00020925g0004.1	60S ribosomal protein L19 2		AT3G16780.1	81.22	3e-119	Ribosomal protein L19e family protein		cytosolic large ribosomal subunit, plasma membrane	translation	Mapoly0068s0058.1	81.73	5e-98	large subunit ribosomal protein L19e		RPL19	151	43.5	13	187.5	11	1.5	0
NbS00022677g0027.1	60S ribosomal protein L19 2		AT3G16780.1	89.3	3e-119	Ribosomal protein L19e family protein		cytosolic large ribosomal subunit, plasma membrane	translation	Mapoly0068s0058.1	90.16	1e-97	large subunit ribosomal protein L19e		RPL19	156.5	45	14.5	196	12	1.5	0
NbS00024093g0010.1	60S ribosomal protein L19 2		AT3G16780.1	75.85	4e-119	Ribosomal protein L19e family protein		cytosolic large ribosomal subunit, plasma membrane	translation	Mapoly0068s0058.1	73.31	1e-94	large subunit ribosomal protein L19e		RPL19	154.5	44.5	14.5	196.5	11.5	1.5	0
NbS00037623g0001.1	60S ribosomal protein L19 3	1	AT3G16780.1	78.39	3e-107	Ribosomal protein L19e family protein	0	cytosolic large ribosomal subunit, plasma membrane	translation	Mapoly0068s0058.1	77.78	5e-89	large subunit ribosomal protein L19e	0	RPL19	34.5	16	3.5	38.5	5.5	0.5	0
Nbv6.1trA65478	60s ribosomal protein l19-3		AT3G16780.1	78.26	7e-41	Ribosomal protein L19e family protein		cytosolic large ribosomal subunit, plasma membrane	translation	Mapoly0068s0058.1	79.52	6e-40	large subunit ribosomal protein L19e		RPL19	47.5	14	8.5	69.5	6	1	0
Nbv6.1trP56850	60s ribosomal protein l19-3		AT3G16780.1	84.51	2e-125	Ribosomal protein L19e family protein		cytosolic large ribosomal subunit, plasma membrane	translation	Mapoly0068s0058.1	84.58	3e-100	large subunit ribosomal protein L19e		RPL19	154.5	46	15	195	12	1.5	0
Nbv6.1trP58899	60s ribosomal protein l19-3		AT3G16780.1	82.58	2e-99	Ribosomal protein L19e family protein		cytosolic large ribosomal subunit, plasma membrane	translation	Mapoly0068s0058.1	83.33	2e-77	large subunit ribosomal protein L19e		RPL19	119.5	30	10.5	154	5.5	1	0
Nbv6.1trP65332	60s ribosomal protein l19-3		AT3G16780.1	82.79	7e-123	Ribosomal protein L19e family protein		cytosolic large ribosomal subunit, plasma membrane	translation	Mapoly0068s0058.1	84.58	4e-100	large subunit ribosomal protein L19e		RPL19	121	30	10.5	154.5	7	1	0
Nbv6.1trA187516	60s ribosomal protein l21-1-like	1	AT1G57860.1	84.76	2e-100	Translation protein SH3-like family protein	1	cytosolic large ribosomal subunit	translation	Mapoly0052s0065.1	76.97	6e-87	large subunit ribosomal protein L21e	1	RPL21	31	11.5	6.5	52.5	2	0.5	0
Nbv6.1trP47201	60s ribosomal protein l21-1-like	1	AT1G57860.1	85.37	4e-101	Translation protein SH3-like family protein	1	cytosolic large ribosomal subunit	translation	Mapoly0052s0065.1	77.58	7e-88	large subunit ribosomal protein L21e	1	RPL21	33	11.5	6.5	55.5	2	0.5	0
Nbv6.1trP53202	60s ribosomal protein l21-1-like	1	AT1G57860.1	84.15	8e-101	Translation protein SH3-like family protein	1	cytosolic large ribosomal subunit	translation	Mapoly0052s0065.1	76.97	2e-87	large subunit ribosomal protein L21e	1	RPL21	19.5	8	3.5	33.5	1	0.5	0
Nbv6.1trP56805	60s ribosomal protein l21-1-like	1	AT1G09690.1	84.15	5e-101	Translation protein SH3-like family protein	1	chloroplast, cytosolic large ribosomal subunit, nucleolus	translation	Mapoly0052s0065.1	78.18	5e-88	large subunit ribosomal protein L21e	1	RPL21	36.5	13.5	6	66	3.5	1	0
NbS00017836g0015.1	60S ribosomal protein L22 2		AT3G05560.3	80	7e-59	Ribosomal L22e protein family		cytosolic large ribosomal subunit, nucleolus, plasma membrane, plasmodesma, polysomal ribosome	translation	Mapoly0080s0007.1	74.8	7e-65	60S RIBOSOMAL PROTEIN L22		RPL22	43	21	9	84.5	6.5	0.5	0
NbS00024386g0011.1	60S ribosomal protein L22 2		AT3G05560.3	82.93	1e-60	Ribosomal L22e protein family		cytosolic large ribosomal subunit, nucleolus, plasma membrane, plasmodesma, polysomal ribosome	translation	Mapoly0080s0007.1	72.13	2e-62	60S RIBOSOMAL PROTEIN L22		RPL22	33.5	18.5	7.5	59	7.5	0.5	0
NbS00056322g0001.1	60S ribosomal protein L22 2		AT3G05560.3	81.6	5e-59	Ribosomal L22e protein family		cytosolic large ribosomal subunit, nucleolus, plasma membrane, plasmodesma, polysomal ribosome	translation	Mapoly0080s0007.1	67.2	7e-60	60S RIBOSOMAL PROTEIN L22		RPL22	9.5	3	2	13	0.5	0	0
Nbv6.1trA117657	60s ribosomal protein l22-2		AT3G05560.3	82.11	3e-59	Ribosomal L22e protein family		cytosolic large ribosomal subunit, nucleolus, plasma membrane, plasmodesma, polysomal ribosome	translation	Mapoly0080s0007.1	70.49	8e-61	60S RIBOSOMAL PROTEIN L22		RPL22	28	16.5	6	52.5	6	0	0
Nbv6.1trA95896	60s ribosomal protein l22-2		AT3G05560.3	82.11	3e-59	Ribosomal L22e protein family		cytosolic large ribosomal subunit, nucleolus, plasma membrane, plasmodesma, polysomal ribosome	translation	Mapoly0080s0007.1	70.49	3e-61	60S RIBOSOMAL PROTEIN L22		RPL22	27	17	5.5	46	5.5	0	0
NbS00017881g0010.1	60S ribosomal protein L24		AT2G36620.1	85.99	5e-86	ribosomal protein L24		chloroplast, cytosolic large ribosomal subunit, plasma membrane	assembly of large subunit precursor of preribosome, ribosomal large subunit assembly, translation	Mapoly0055s0009.1	73.78	1e-71	large subunit ribosomal protein L24e		RPL24	30.5	16	5	67.5	7.5	1	0
Nbv6.1trP1418	60s ribosomal protein l24-like		AT2G36620.1	84.25	4e-75	ribosomal protein L24		chloroplast, cytosolic large ribosomal subunit, plasma membrane	assembly of large subunit precursor of preribosome, ribosomal large subunit assembly, translation	Mapoly0055s0009.1	71.81	7e-63	large subunit ribosomal protein L24e		RPL24	30.5	16	5	67.5	7.5	1	0
Nbv6.1trA12178	60s ribosomal protein l27	1	AT4G15000.1	80.74	9e-78	Ribosomal L27e protein family	0	cytosolic large ribosomal subunit, polysomal ribosome	translation	Mapoly0020s0150.1	73.33	9e-69	large subunit ribosomal protein L27e	0	RPL27	57.5	27.5	12	79.5	6.5	1.5	0
Nbv6.1trA88604	60s ribosomal protein l27		AT4G15000.1	81.48	2e-78	Ribosomal L27e protein family		cytosolic large ribosomal subunit, polysomal ribosome	translation	Mapoly0020s0150.1	73.33	1e-69	large subunit ribosomal protein L27e		RPL27	63	29.5	12	84.5	4.5	0.5	0
NbS00001559g0006.1	60S ribosomal protein L27A		AT1G70600.1	81.63	1e-83	Ribosomal protein L18e/L15 superfamily protein		cytosolic large ribosomal subunit, membrane, plasmodesma, polysomal ribosome	translation	Mapoly0078s0013.1	76.87	2e-77	large subunit ribosomal protein L27Ae			17.5	7	4.5	34	3.5	0.5	0
Nbv6.1trA6752	60s ribosomal protein l27a-3-like		AT1G70600.1	83.78	1e-85	Ribosomal protein L18e/L15 superfamily protein		cytosolic large ribosomal subunit, membrane, plasmodesma, polysomal ribosome	translation	Mapoly0033s0117.1	82.43	3e-83	large subunit ribosomal protein L27Ae			39.5	17.5	6.5	68	5.5	0	0
Nbv6.1trP30012	60s ribosomal protein l27a-3-like		AT1G70600.1	85.14	1e-87	Ribosomal protein L18e/L15 superfamily protein		cytosolic large ribosomal subunit, membrane, plasmodesma, polysomal ribosome	translation	Mapoly0078s0013.1	81.08	5e-82	large subunit ribosomal protein L27Ae			14.5	5.5	4.5	28.5	3.5	0.5	0
Nbv6.1trA181920	60s ribosomal protein l28-1-like	1	AT2G19730.3	75.52	4e-75	Ribosomal L28e protein family	0	cell wall, chloroplast, cytosolic large ribosomal subunit, plasma membrane, plasmodesma	response to cytokinin, translation	Mapoly0002s0184.2	66.41	1e-56	large subunit ribosomal protein L28e	0	RPL28	54.5	24	9	66.5	5.5	0	0
Nbv6.1trA29503	60s ribosomal protein l30		AT1G77940.1	85.32	5e-65	Ribosomal protein L7Ae/L30e/S12e/Gadd45 family protein		cytosolic large ribosomal subunit	translation	Mapoly0099s0042.1	78.9	7e-61	large subunit ribosomal protein L30e		RPL30	34	10	1	42.5	1	0	0
Nbv6.1trP71451	60s ribosomal protein l30		AT1G36240.1	83.53	9e-49	Ribosomal protein L7Ae/L30e/S12e/Gadd45 family protein		cytosolic large ribosomal subunit	translation	Mapoly0099s0042.1	82.35	9e-48	large subunit ribosomal protein L30e		RPL30	46	24	2.5	80	4	0	0
Nbv6.1trP53058	60s ribosomal protein l30-like		AT1G36240.1	83.93	5e-69	Ribosomal protein L7Ae/L30e/S12e/Gadd45 family protein		cytosolic large ribosomal subunit	translation	Mapoly0099s0042.1	81.98	1e-65	large subunit ribosomal protein L30e		RPL30	54	29	4	100.5	6.5	0	0
Nbv6.1trP3924	60s ribosomal protein l31		AT2G19740.1	84.87	5e-70	Ribosomal protein L31e family protein		chloroplast, cytosolic large ribosomal subunit, plasma membrane, polysomal ribosome	cytoplasmic translation	Mapoly0102s0008.1	79.17	9e-68	large subunit ribosomal protein L31e		RPL31	6.5	2	1.5	23	0.5	0	0
Nbv6.1trP73091	60s ribosomal protein l31		AT2G19740.1	86.55	1e-71	Ribosomal protein L31e family protein		chloroplast, cytosolic large ribosomal subunit, plasma membrane, polysomal ribosome	cytoplasmic translation	Mapoly0102s0008.1	79.17	4e-67	large subunit ribosomal protein L31e		RPL31	12	9	1.5	45.5	2.5	0	0
NbS00010505g0011.1	60S ribosomal protein L32 1		AT4G18100.1	77.04	3e-72	Ribosomal protein L32e		cytosolic large ribosomal subunit, Golgi apparatus, nucleolus, polysomal ribosome	translation	Mapoly0003s0256.1	64.66	4e-59	large subunit ribosomal protein L32e			84.5	30	14.5	117	6	0	0
Nbv6.1trA219821	60s ribosomal protein l32-1-like		AT4G18100.1	89.47	8e-86	Ribosomal protein L32e		cytosolic large ribosomal subunit, Golgi apparatus, nucleolus, polysomal ribosome	translation	Mapoly0003s0256.1	74.44	3e-69	large subunit ribosomal protein L32e			61	19	13.5	86.5	3	0	0
Nbv6.1trP17173	60s ribosomal protein l32-1-like		AT4G18100.1	79.84	2e-72	Ribosomal protein L32e		cytosolic large ribosomal subunit, Golgi apparatus, nucleolus, polysomal ribosome	translation	Mapoly0003s0256.1	75.59	1e-65	large subunit ribosomal protein L32e			74.5	26.5	14	114	6.5	0	0
Nbv6.1trP67806	60s ribosomal protein l32-1-like		AT4G18100.1	89.47	8e-86	Ribosomal protein L32e		cytosolic large ribosomal subunit, Golgi apparatus, nucleolus, polysomal ribosome	translation	Mapoly0003s0256.1	73.68	2e-68	large subunit ribosomal protein L32e			93	34	16.5	168	7.5	0.5	0
NbS00014666g0005.1	60S ribosomal protein L34	1	AT1G26880.1	90.52	7e-71	Ribosomal protein L34e superfamily protein	0	chloroplast, cytosolic large ribosomal subunit, nucleolus	ribosome biogenesis, translation	Mapoly0148s0016.1	77.59	6e-59	large subunit ribosomal protein L34e	0		56	17.5	8.5	85	2	0	0
Nbv6.1trP19660	60s ribosomal protein l34		AT1G69620.1	93.91	7e-73	ribosomal protein L34		cytosolic large ribosomal subunit, vacuolar membrane	ribosome biogenesis, translation	Mapoly0148s0016.1	77.39	5e-58	large subunit ribosomal protein L34e			56.5	17.5	7.5	86.5	1	0	0
Nbv6.1trA177800	60s ribosomal protein l35-like		AT5G02610.1	89.43	5e-72	Ribosomal L29 family protein		cytosolic large ribosomal subunit	maturation of LSU-rR from tricistronic rR transcript (SSU-rR, 5.8S rR, LSU-rR), translation	Mapoly0097s0080.1	82.79	3e-66	large subunit ribosomal protein L35e			68.5	33	13	85	9.5	1	0
Nbv6.1trA217700	60s ribosomal protein l35-like		AT5G02610.1	91.06	6e-73	Ribosomal L29 family protein		cytosolic large ribosomal subunit	maturation of LSU-rR from tricistronic rR transcript (SSU-rR, 5.8S rR, LSU-rR), translation	Mapoly0097s0080.1	83.61	2e-66	large subunit ribosomal protein L35e			69.5	36	12	87.5	9	1	0
Nbv6.1trA7744	60s ribosomal protein l35-like		AT5G02610.1	89.43	1e-69	Ribosomal L29 family protein		cytosolic large ribosomal subunit	maturation of LSU-rR from tricistronic rR transcript (SSU-rR, 5.8S rR, LSU-rR), translation	Mapoly0097s0080.1	84.43	6e-65	large subunit ribosomal protein L35e			63.5	31.5	12	74.5	9.5	1	0
Nbv6.1trP21419	60s ribosomal protein l35-like		AT5G02610.2	62.57	2e-63	Ribosomal L29 family protein		cytosolic large ribosomal subunit, plasma membrane, plasmodesma, vacuolar membrane	NA	Mapoly0097s0080.1	74.59	4e-55	large subunit ribosomal protein L35e			71.5	39	13	87.5	10	1	0
NbS00011439g0013.1	60S ribosomal protein L35a		AT1G74270.1	87.5	8e-70	Ribosomal protein L35Ae family protein		cytosolic large ribosomal subunit	cytoplasmic translation, ribosomal large subunit biogenesis	Mapoly0014s0079.2	81.48	6e-61	60S RIBOSOMAL PROTEIN L35A			29.5	15	6.5	31	5	3	0
NbS00059182g0001.1	60S ribosomal protein L35a		AT1G74270.1	90.18	9e-72	Ribosomal protein L35Ae family protein		cytosolic large ribosomal subunit	cytoplasmic translation, ribosomal large subunit biogenesis	Mapoly0014s0079.2	80.56	1e-61	60S RIBOSOMAL PROTEIN L35A			40	16.5	10.5	64.5	7.5	3	0
NbS00014429g0017.1	60S ribosomal protein L36		AT3G53740.4	80.36	1e-53	Ribosomal protein L36e family protein		cytosolic large ribosomal subunit, vacuolar membrane	cytoplasmic translation	Mapoly0005s0062.1	76.36	4e-52	large subunit ribosomal protein L36e		RPL36	24	8.5	1.5	23	6.5	0.5	0
Nbv6.1trA139422	60s ribosomal protein l36-2-like		AT2G37600.2	85.86	4e-53	Ribosomal protein L36e family protein		cytosolic large ribosomal subunit	cytoplasmic translation	Mapoly0005s0062.1	78.18	7e-52	large subunit ribosomal protein L36e		RPL36	53.5	19	6.5	68.5	5.5	0	0
NbS00009780g0005.1	60S ribosomal protein L37 3		AT3G16080.1	91.49	1e-57	Zinc-binding ribosomal protein family protein		cytosolic large ribosomal subunit	translation	Mapoly0029s0031.1	85.11	4e-52	large subunit ribosomal protein L37e			1	3	1	10.5	1	0	0
NbS00007843g0209.1	60S ribosomal protein L37a		AT3G10950.1	94.51	1e-57	Zinc-binding ribosomal protein family protein		cytosolic large ribosomal subunit	translation	Mapoly0095s0001.1	97.78	4e-59	large subunit ribosomal protein L37Ae		RPL37A	20.5	10	2.5	73.5	6	0	0
NbS00030533g0009.1	60S ribosomal protein L37a		AT3G10950.1	92.19	2e-37	Zinc-binding ribosomal protein family protein		cytosolic large ribosomal subunit	translation	Mapoly0095s0001.1	95.31	4e-38	large subunit ribosomal protein L37Ae		RPL37A	11.5	7	1.5	27.5	4.5	0	0
NbS00032888g0009.1	60S ribosomal protein L38		AT3G59540.1	89.86	7e-39	Ribosomal L38e protein family		cytosolic large ribosomal subunit	translation	Mapoly0009s0137.1	81.16	7e-35	large subunit ribosomal protein L38e		RPL38	16	6.5	3.5	23	5.5	0	0
Nbv6.1trA244594	60s ribosomal protein l5-like		AT3G25520.3	79.79	3e-175	ribosomal protein L5		chloroplast, cytosolic large ribosomal subunit, Golgi apparatus, nucleolus, plasma membrane, polysomal ribosome, vacuole	adaxial/abaxial pattern specification, cell proliferation, leaf morphogenesis, nucleocytoplasmic transport, response to cytokinin, ribosomal large subunit assembly, root morphogenesis, translation	Mapoly0054s0045.1	70.49	1e-155	large subunit ribosomal protein L5e		RPL5	81.5	31.5	15	122.5	11.5	4	0
Nbv6.1trA74446	60s ribosomal protein l5-like		AT5G39740.2	79.11	2e-174	ribosomal protein L5 B		cytosolic large ribosomal subunit, Golgi apparatus, nucleolus, plasma membrane, vacuole	cell proliferation, leaf morphogenesis, ribosomal large subunit assembly, translation	Mapoly0054s0045.1	68.77	6e-154	large subunit ribosomal protein L5e		RPL5	72	25.5	12	109	7	3	0
Nbv6.1trP41032	60s ribosomal protein l5-like		AT5G39740.2	83.94	1e-119	ribosomal protein L5 B		cytosolic large ribosomal subunit, Golgi apparatus, nucleolus, plasma membrane, vacuole	cell proliferation, leaf morphogenesis, ribosomal large subunit assembly, translation	Mapoly0054s0045.1	75.65	5e-110	large subunit ribosomal protein L5e		RPL5	27.5	12	7	47	4	3	0
Nbv6.1trP72839	60s ribosomal protein l5-like		AT5G39740.2	80.27	4e-175	ribosomal protein L5 B		NA	NA	Mapoly0054s0045.1	68.56	8e-155	large subunit ribosomal protein L5e		RPL5	82	35.5	17.5	132.5	13	6	0
Nbv6.1trP74572	60s ribosomal protein l5-like		AT3G25520.3	80.82	2e-176	ribosomal protein L5		chloroplast, cytosolic large ribosomal subunit, Golgi apparatus, nucleolus, plasma membrane, polysomal ribosome, vacuole	adaxial/abaxial pattern specification, cell proliferation, leaf morphogenesis, nucleocytoplasmic transport, response to cytokinin, ribosomal large subunit assembly, root morphogenesis, translation	Mapoly0054s0045.1	69.49	6e-154	large subunit ribosomal protein L5e		RPL5	74.5	30.5	13	112	9.5	2.5	0
Nbv6.1trA139794	60s ribosomal protein l6-like		AT1G74050.1	77.33	1e-109	Ribosomal protein L6 family protein		cytosolic large ribosomal subunit, plasma membrane, plasmodesma	cytoplasmic translation, ribosomal large subunit assembly	Mapoly0037s0030.1	61.54	2e-92	large subunit ribosomal protein L6e		RPL6	91.5	36.5	22.5	121.5	18	1	0
Nbv6.1trA3389	60s ribosomal protein l7-1		AT1G80750.1	54.55	3e-84	Ribosomal protein L30/L7 family protein		cytosolic large ribosomal subunit, nucleolus	maturation of LSU-rR from tricistronic rR transcript (SSU-rR, 5.8S rR, LSU-rR)	Mapoly0050s0096.1	48.74	6e-83	large subunit ribosomal protein L7e		RPL7	7	2.5	2	14.5	1	0	0
NbS00017622g0006.1	60S ribosomal protein L8		AT4G36130.1	92.64	9e-180	Ribosomal protein L2 family		cytosolic large ribosomal subunit, plasma membrane, polysomal ribosome, vacuole	cytoplasmic translation	Mapoly0068s0027.1	88.46	3e-171	large subunit ribosomal protein L8e		RPL8	93	31	9.5	141	10	0	0
Nbv6.1trA119089	60s ribosomal protein l8-like		AT4G36130.1	92.14	2e-93	Ribosomal protein L2 family		cytosolic large ribosomal subunit, plasma membrane, polysomal ribosome, vacuole	cytoplasmic translation	Mapoly0068s0027.1	90.71	3e-92	large subunit ribosomal protein L8e		RPL8	54	18.5	6	88.5	2.5	0	0
Nbv6.1trA220169	60s ribosomal protein l8-like		AT4G36130.1	93.21	7e-108	Ribosomal protein L2 family		cytosolic large ribosomal subunit, plasma membrane, polysomal ribosome, vacuole	cytoplasmic translation	Mapoly0068s0027.1	92.02	7e-105	large subunit ribosomal protein L8e		RPL8	53.5	15.5	5.5	83	4	0	0
Nbv6.1trA55456	60s ribosomal protein l8-like		AT4G36130.1	91.78	1e-151	Ribosomal protein L2 family		cytosolic large ribosomal subunit, plasma membrane, polysomal ribosome, vacuole	cytoplasmic translation	Mapoly0099s0059.1	88.58	1e-146	50S RIBOSOMAL PROTEIN L2		RPL8	90.5	32.5	9.5	124.5	9.5	0	0
Nbv6.1trA61976	60s ribosomal protein l8-like		AT4G36130.1	92.25	1e-179	Ribosomal protein L2 family		cytosolic large ribosomal subunit, plasma membrane, polysomal ribosome, vacuole	cytoplasmic translation	Mapoly0068s0027.1	88.08	3e-171	large subunit ribosomal protein L8e		RPL8	91	35	8.5	128.5	11.5	0	0
Nbv6.1trP38162	60s ribosomal protein l8-like		AT4G36130.1	93.02	4e-179	Ribosomal protein L2 family		cytosolic large ribosomal subunit, plasma membrane, polysomal ribosome, vacuole	cytoplasmic translation	Mapoly0068s0027.1	88.85	7e-171	large subunit ribosomal protein L8e		RPL8	99.5	37.5	13	145	11.5	1	0
Nbv6.1trP40677	60s ribosomal protein l8-like		AT4G36130.1	90.96	4e-116	Ribosomal protein L2 family		cytosolic large ribosomal subunit, plasma membrane, polysomal ribosome, vacuole	cytoplasmic translation	Mapoly0068s0027.1	85.88	1e-111	large subunit ribosomal protein L8e		RPL8	67	27.5	12.5	106.5	6.5	1	0
Nbv6.1trA105545	60s ribosomal protein l9-1-like	1	AT1G33140.1	86.08	5e-121	Ribosomal protein L6 family	1	chloroplast envelope, cytosolic large ribosomal subunit, Golgi apparatus, nucleolus, plasma membrane, plasmodesma, vacuolar membrane	adaxial/abaxial pattern specification, cytoplasmic translation	Mapoly0020s0166.1	80.93	5e-112	large subunit ribosomal protein L9e	1	RPL9	167	55	16	232.5	12	5.5	0
Nbv6.1trA176129	60s ribosomal protein l9-1-like	1	AT1G33140.1	86.08	3e-121	Ribosomal protein L6 family	1	chloroplast envelope, cytosolic large ribosomal subunit, Golgi apparatus, nucleolus, plasma membrane, plasmodesma, vacuolar membrane	adaxial/abaxial pattern specification, cytoplasmic translation	Mapoly0020s0166.1	78.87	8e-109	large subunit ribosomal protein L9e	1	RPL9	183.5	62.5	15.5	281.5	13.5	5.5	0
Nbv6.1trA244984	60s ribosomal protein l9-1-like	2	AT1G33140.1	85.08	4e-110	Ribosomal protein L6 family	1	chloroplast envelope, cytosolic large ribosomal subunit, Golgi apparatus, nucleolus, plasma membrane, plasmodesma, vacuolar membrane	adaxial/abaxial pattern specification, cytoplasmic translation	Mapoly0020s0166.1	81.82	9e-102	large subunit ribosomal protein L9e	1	RPL9	172.5	57	15	257.5	10	5.5	0
Nbv6.1trP16905	60s ribosomal protein l9-1-like	1	AT1G33140.1	77.96	1e-99	Ribosomal protein L6 family	1	chloroplast envelope, cytosolic large ribosomal subunit, Golgi apparatus, nucleolus, plasma membrane, plasmodesma, vacuolar membrane	adaxial/abaxial pattern specification, cytoplasmic translation	Mapoly0020s0166.1	72.58	4e-90	large subunit ribosomal protein L9e	1	RPL9	142.5	47	10	196	7	5	0
Nbv6.1trA107517	actin cytoskeleton-regulatory complex protein pan1		AT1G20760.1	44.71	0	Calcium-binding EF hand family protein		plasma membrane	NA	Mapoly0065s0050.1	42.86	3e-158	Synaptic vesicle protein EHS-1 and related EH domain proteins			14.5	4	0.5	5.5	0.5	0	0
Nbv6.1trP55562	actin cytoskeleton-regulatory complex protein pan1		AT1G20760.1	44.67	0	Calcium-binding EF hand family protein		plasma membrane	NA	Mapoly0065s0050.1	42.43	2e-156	Synaptic vesicle protein EHS-1 and related EH domain proteins			15	3.5	0.5	6	0.5	0	0
Nbv6.1trP21647	alpha-l-fucosidase 2	2	AT4G34260.1	65.88	0	1%2C2-alpha-L-fucosidase	2	NA	NA	Mapoly0115s0027.2	45.67	0	Glycosyl hydrolase family 65	0		6	8.5	5.5	5	38.5	1	0
Nbv6.1trA197115	atp-binding protein	2	AT1G73460.2	61.56	0	Protein kinase superfamily protein	1	cytosol, plasma membrane	phosphorylation	Mapoly0049s0040.5	52.95	0	DUAL-SPECIFICITY TYROSINE REGULATED PROTEIN KINASE 2	1	PRPF4B	10.5	5.5	2	31	7.5	2	0
Nbv6.1trP19813	autophagy protein 5	2	AT5G17290.1	62.54	6e-159	autophagy protein Apg5 family	0	cytoplasm	autophagy	Mapoly0019s0054.4	42.65	1e-111	autophagy-related protein 5	1		2.5	3	2.5	8.5	43	50	0
NbS00009154g0017.1	Auxin transport protein BIG	9	AT3G02260.2	58.63	0	auxin transport protein (BIG)	2	NA	NA	Mapoly0031s0115.1	40.89	0	E3 ubiquitin-protein ligase UBR4	1		3.5	17	8	14.5	20.5	4	0
Nbv6.1trA211552	auxin transport protein big	5	AT3G02260.3	71.06	0	auxin transport protein (BIG)	3	NA	NA	Mapoly0031s0115.1	58.49	0	E3 ubiquitin-protein ligase UBR4	2		3	12.5	8	11.5	17.5	3.5	0
Nbv6.1trP4951	auxin transport protein big	8	AT3G02260.2	63.15	0	auxin transport protein (BIG)	2	NA	NA	Mapoly0031s0115.1	49.76	0	E3 ubiquitin-protein ligase UBR4	1		3.5	18.5	7.5	14.5	22	4.5	0
Nbv6.1trP21586	beclin-1-like protein	1	AT3G61710.1	73.62	0	AUTOPHAGY 6	1	cytoskeleton, phagophore assembly site, phosphatidylinositol 3-kinase complex, class III, type I, phosphatidylinositol 3-kinase complex, class III, type II	autophagosome assembly, cellular response to nitrogen starvation, defense response to fungus, late endosome to vacuole transport, pollen germination, protein localization by the Cvt pathway, protein targeting to vacuole	Mapoly0091s0016.1	56.08	0	BECLIN 1	1		9.5	15.5	10	20	34	7.5	0
Nbv6.1trA235626	biotin carboxyl carrier protein of acetyl- carboxylase	2	AT3G56130.1	48.81	4e-77	biotin/lipoyl attachment domain-containing protein	0	chloroplast	negative regulation of fatty acid biosynthetic process	Mapoly0008s0014.2	38.21	2e-46	CARBOXYLASE:PYRUVATE/ACETYL-COA/PROPIONYL-COA CARBOXYLASE	0		0	13.5	0.5	0.5	0	6.5	0
Nbv6.1trA10385	biotin lipoyl attachment domain-containing family protein	2	AT3G56130.1	56.12	6e-79	biotin/lipoyl attachment domain-containing protein	0	chloroplast	negative regulation of fatty acid biosynthetic process	Mapoly0008s0014.2	38.17	4e-46	CARBOXYLASE:PYRUVATE/ACETYL-COA/PROPIONYL-COA CARBOXYLASE	0		0	12	0	0	0	4.5	0
NbS00032824g0016.1	C terminal binding protein AN	1	AT1G01510.1	66.46	0	NAD(P)-binding Rossmann-fold superfamily protein	0	cytoplasmic stress granule, cytosol, trans-Golgi network	floral organ morphogenesis, fruit morphogenesis, inductive cell-cell signaling, leaf morphogenesis, microtubule cytoskeleton organization, monopolar cell growth, regulation of cell shape, regulation of epidermal cell differentiation, regulation of epidermal cell division, regulation of trichome morphogenesis, response to salt stress, stress granule assembly, trichome branching	Mapoly0077s0060.1	49.47	0	2-HYDROXYACID DEHYDROGENASE-RELATED	0		7	1.5	1	21.5	3.5	0	0
Nbv6.1trP47090	carbonic chloroplastic-like	1	AT3G01500.4	58.19	3e-109	carbonic anhydrase 1	0	NA	carbon utilization	Mapoly0053s0046.1	41.04	7e-67	carbonic anhydrase	0		5	26	3	15.5	5	2	0
Nbv6.1trA8369	cdk5rap3-like protein	2	AT5G06830.1	63.48	0	hypothetical protein	1	NA	NA	Mapoly0080s0041.1	43.99	1e-160	CDK5 REGULATORY SUBUNIT-ASSOCIATED PROTEIN 3	1		37	25	33	80.5	34	0	0
Nbv6.1trA5085	cellulose synthase a catalytic subunit 2	1	AT5G64740.1	78.7	0	cellulose synthase 6	0	cellulose synthase complex, integral component of plasma membrane, trans-Golgi network	cell wall organization, cellulose biosynthetic process, cortical microtubule organization, multidimensional cell growth, plant-type primary cell wall biogenesis	Mapoly0076s0014.1	67.75	0	Cellulose synthase (UDP-forming).	0		0.5	1	0	1	4	12.5	0
Nbv6.1trP75893	cellulose synthase a catalytic subunit 2	2	AT5G64740.1	78.88	0	cellulose synthase 6	1	cellulose synthase complex, integral component of plasma membrane, trans-Golgi network	cell wall organization, cellulose biosynthetic process, cortical microtubule organization, multidimensional cell growth, plant-type primary cell wall biogenesis	Mapoly0076s0014.1	67.48	0	Cellulose synthase (UDP-forming).	1		0.5	1	0	1	3.5	12.5	0
Nbv6.1trP69493	clathrin heavy chain 1		AT3G11130.1	92.63	0	Clathrin%2C heavy chain		chloroplast, clathrin coat of coated pit, clathrin coat of trans-Golgi network vesicle, clathrin complex, cytosol, plasmodesma, vacuolar membrane	clathrin coat assembly, clathrin-dependent endocytosis, intracellular protein transport, stomatal movement	Mapoly0045s0097.1	85.98	0	clathrin heavy chain		CLTC	5.5	8.5	5.5	4	12	1	0
Nbv6.1trA110145	clathrin heavy chain 1-like	1	AT3G11130.1	92.09	0	Clathrin%2C heavy chain	1	chloroplast, clathrin coat of coated pit, clathrin coat of trans-Golgi network vesicle, clathrin complex, cytosol, plasmodesma, vacuolar membrane	clathrin coat assembly, clathrin-dependent endocytosis, intracellular protein transport, stomatal movement	Mapoly0045s0097.1	86.63	0	clathrin heavy chain	1	CLTC	8.5	14.5	5	4.5	20	2	0
Nbv6.1trA15940	clathrin heavy chain 1-like	2	AT3G11130.1	93.22	0	Clathrin%2C heavy chain	1	chloroplast, clathrin coat of coated pit, clathrin coat of trans-Golgi network vesicle, clathrin complex, cytosol, plasmodesma, vacuolar membrane	clathrin coat assembly, clathrin-dependent endocytosis, intracellular protein transport, stomatal movement	Mapoly0045s0097.1	89.07	0	clathrin heavy chain	2	CLTC	8	11	3	5.5	16.5	1	0
Nbv6.1trA266902	clathrin heavy chain 1-like	2	AT3G08530.1	92.46	0	Clathrin%2C heavy chain	2	chloroplast, clathrin coat of coated pit, clathrin coat of trans-Golgi network vesicle, clathrin complex, cytosol, plasmodesma	clathrin coat assembly, intracellular protein transport, receptor-mediated endocytosis	Mapoly0045s0097.1	87.54	0	clathrin heavy chain	2	CLTC	11	18.5	6	8	23	2	0
Nbv6.1trA34973	clathrin heavy chain 1-like	2	AT3G11130.1	92.34	0	Clathrin%2C heavy chain	1	chloroplast, clathrin coat of coated pit, clathrin coat of trans-Golgi network vesicle, clathrin complex, cytosol, plasmodesma, vacuolar membrane	clathrin coat assembly, clathrin-dependent endocytosis, intracellular protein transport, stomatal movement	Mapoly0045s0097.1	87.54	0	clathrin heavy chain	2	CLTC	11.5	18.5	6	8.5	23.5	2	0
Nbv6.1trA60239	clathrin heavy chain 1-like	2	AT3G11130.1	92.4	0	Clathrin%2C heavy chain	1	chloroplast, clathrin coat of coated pit, clathrin coat of trans-Golgi network vesicle, clathrin complex, cytosol, plasmodesma, vacuolar membrane	clathrin coat assembly, clathrin-dependent endocytosis, intracellular protein transport, stomatal movement	Mapoly0045s0097.1	87.54	0	clathrin heavy chain	2	CLTC	11.5	19	6	8.5	23	2	0
Nbv6.1trA95178	clathrin heavy chain 1-like	2	AT3G11130.1	92.92	0	Clathrin%2C heavy chain	1	chloroplast, clathrin coat of coated pit, clathrin coat of trans-Golgi network vesicle, clathrin complex, cytosol, plasmodesma, vacuolar membrane	clathrin coat assembly, clathrin-dependent endocytosis, intracellular protein transport, stomatal movement	Mapoly0045s0097.1	87.12	0	clathrin heavy chain	2	CLTC	8.5	14	5.5	8	20.5	1.5	0
Nbv6.1trA95180	clathrin heavy chain 1-like	2	AT3G11130.1	92.92	0	Clathrin%2C heavy chain	1	chloroplast, clathrin coat of coated pit, clathrin coat of trans-Golgi network vesicle, clathrin complex, cytosol, plasmodesma, vacuolar membrane	clathrin coat assembly, clathrin-dependent endocytosis, intracellular protein transport, stomatal movement	Mapoly0045s0097.1	86.67	0	clathrin heavy chain	2	CLTC	7.5	12	5	3.5	16	2	0
Nbv6.1trA137980	coatomer subunit beta -2-like		AT1G52360.4	68.27	3e-91	Coatomer%2C beta' subunit		COPI vesicle coat, Golgi membrane	ER to Golgi vesicle-mediated transport, intra-Golgi vesicle-mediated transport, intracellular protein transport, retrograde vesicle-mediated transport, Golgi to ER	Mapoly0022s0125.2	52.72	5e-70	COATOMER BETA SUBUNIT			9.5	10.5	3	10	2.5	0	0
Nbv6.1trA208246	coatomer subunit beta -2-like		AT1G52360.4	71.66	5e-174	Coatomer%2C beta' subunit		COPI vesicle coat, Golgi membrane	ER to Golgi vesicle-mediated transport, intra-Golgi vesicle-mediated transport, intracellular protein transport, retrograde vesicle-mediated transport, Golgi to ER	Mapoly0022s0125.2	62.05	8e-145	COATOMER BETA SUBUNIT			11.5	11.5	5	21.5	7.5	0.5	0
Nbv6.1trP4211	coatomer subunit beta -2-like		AT1G79990.2	83.12	2e-144	coatomer subunit beta-2		COPI vesicle coat, Golgi membrane	ER to Golgi vesicle-mediated transport, intra-Golgi vesicle-mediated transport, intracellular protein transport, retrograde vesicle-mediated transport, Golgi to ER	Mapoly0022s0125.2	80.85	1e-139	COATOMER BETA SUBUNIT			10	8	5	14.5	5	0	0
NbS00017088g0003.1	Coatomer subunit beta 1		AT4G31480.9	84.4	0	Coatomer%2C beta subunit		COPI vesicle coat, cytosol, Golgi membrane, plasmodesma	ER to Golgi vesicle-mediated transport, intra-Golgi vesicle-mediated transport, intracellular protein transport	Mapoly0086s0049.1	76.83	0	COATOMER SUBUNIT BETA			32	19	11	36	10	2	0
Nbv6.1trA100206	coatomer subunit beta-1-like		AT4G31480.6	84.4	0	Coatomer%2C beta subunit		COPI vesicle coat, cytosol, Golgi membrane, plasmodesma	ER to Golgi vesicle-mediated transport, intra-Golgi vesicle-mediated transport, intracellular protein transport	Mapoly0086s0049.1	77.01	0	COATOMER SUBUNIT BETA			32	19.5	11.5	36.5	10	2	0
Nbv6.1trA114667	coatomer subunit beta-1-like		AT4G31480.9	83.71	0	Coatomer%2C beta subunit		COPI vesicle coat, cytosol, Golgi membrane, plasmodesma	ER to Golgi vesicle-mediated transport, intra-Golgi vesicle-mediated transport, intracellular protein transport	Mapoly0086s0049.1	74.7	0	COATOMER SUBUNIT BETA			18	11.5	5	19	4.5	0.5	0
Nbv6.1trA128366	coatomer subunit beta-1-like		AT4G31480.9	89.11	0	Coatomer%2C beta subunit		COPI vesicle coat, cytosol, Golgi membrane, plasmodesma	ER to Golgi vesicle-mediated transport, intra-Golgi vesicle-mediated transport, intracellular protein transport	Mapoly0086s0049.1	83.39	0	COATOMER SUBUNIT BETA			18	9	4	16	6	0.5	0
Nbv6.1trA270047	coatomer subunit beta-1-like		AT4G31480.6	84.3	0	Coatomer%2C beta subunit		COPI vesicle coat, cytosol, Golgi membrane, plasmodesma	ER to Golgi vesicle-mediated transport, intra-Golgi vesicle-mediated transport, intracellular protein transport	Mapoly0086s0049.1	76.91	0	COATOMER SUBUNIT BETA		AP2B1	33	20.5	10	37	9.5	2.5	0
Nbv6.1trA63178	coatomer subunit beta-1-like		AT4G31480.6	84.4	0	Coatomer%2C beta subunit		COPI vesicle coat, cytosol, Golgi membrane, plasmodesma	ER to Golgi vesicle-mediated transport, intra-Golgi vesicle-mediated transport, intracellular protein transport	Mapoly0086s0049.1	76.7	0	COATOMER SUBUNIT BETA		AP2B1	32	19	10	36.5	9.5	2.5	0
Nbv6.1trP54756	coatomer subunit beta-1-like		AT4G31480.9	83.53	0	Coatomer%2C beta subunit		COPI vesicle coat, cytosol, Golgi membrane, plasmodesma	ER to Golgi vesicle-mediated transport, intra-Golgi vesicle-mediated transport, intracellular protein transport	Mapoly0086s0049.1	71.94	0	COATOMER SUBUNIT BETA			19	10	4.5	16.5	5.5	0.5	0
Nbv6.1trP69288	coatomer subunit beta-1-like		AT4G31480.9	84.62	0	Coatomer%2C beta subunit		COPI vesicle coat, cytosol, Golgi membrane, plasmodesma	ER to Golgi vesicle-mediated transport, intra-Golgi vesicle-mediated transport, intracellular protein transport	Mapoly0086s0049.1	76.7	0	COATOMER SUBUNIT BETA		AP2B1	30	19	9	35	9.5	2.5	0
Nbv6.1trA108594	coatomer subunit delta-like	1	AT5G05010.2	71.05	0	clathrin adaptor complexes medium subunit family protein	1	COPI vesicle coat, Golgi membrane	protein transport, retrograde vesicle-mediated transport, Golgi to ER	Mapoly0022s0045.1	63.31	0	COATOMER SUBUNIT DELTA	1		35	25	11	29	12	1	0
Nbv6.1trA4145	coatomer subunit delta-like		AT5G05010.2	71.84	0	clathrin adaptor complexes medium subunit family protein		COPI vesicle coat, Golgi membrane	protein transport, retrograde vesicle-mediated transport, Golgi to ER	Mapoly0022s0045.1	63.57	0	COATOMER SUBUNIT DELTA			34	24	10	27.5	11	1	0
Nbv6.1trP70667	coatomer subunit delta-like		AT5G05010.2	71.81	0	clathrin adaptor complexes medium subunit family protein		COPI vesicle coat, cytosol, Golgi membrane, plasmodesma	ER to Golgi vesicle-mediated transport, Golgi localization, protein transport, retrograde vesicle-mediated transport, Golgi to ER	Mapoly0022s0045.1	63.09	0	COATOMER SUBUNIT DELTA			33.5	24.5	10	27.5	10.5	1	0
NbS00000812g0012.1	Coatomer subunit gamma		AT4G34450.1	85.39	0	coatomer gamma-2 subunit%2C putative / gamma-2 coat protein%2C putative / gamma-2 COP		chloroplast, COPI vesicle coat, cytosol, endoplasmic reticulum, endoplasmic reticulum-Golgi intermediate compartment, Golgi membrane, plasma membrane, plasmodesma	ER to Golgi vesicle-mediated transport, intra-Golgi vesicle-mediated transport, intracellular protein transport, organelle transport along microtubule, protein secretion	Mapoly0005s0083.1	77.42	0	COATOMER SUBUNIT GAMMA			50	29	9.5	56	10.5	0.5	0
Nbv6.1trA203406	coatomer subunit gamma		AT4G34450.1	85.57	0	coatomer gamma-2 subunit%2C putative / gamma-2 coat protein%2C putative / gamma-2 COP		chloroplast, COPI vesicle coat, cytosol, endoplasmic reticulum, endoplasmic reticulum-Golgi intermediate compartment, Golgi membrane, plasma membrane, plasmodesma	ER to Golgi vesicle-mediated transport, intra-Golgi vesicle-mediated transport, intracellular protein transport, organelle transport along microtubule, protein secretion	Mapoly0005s0083.1	76.99	0	COATOMER SUBUNIT GAMMA			56.5	29.5	10	58	8.5	0.5	0
Nbv6.1trA269507	coatomer subunit gamma		AT4G34450.1	85.79	0	coatomer gamma-2 subunit%2C putative / gamma-2 coat protein%2C putative / gamma-2 COP		chloroplast, COPI vesicle coat, cytosol, endoplasmic reticulum, endoplasmic reticulum-Golgi intermediate compartment, Golgi membrane, plasma membrane, plasmodesma	ER to Golgi vesicle-mediated transport, intra-Golgi vesicle-mediated transport, intracellular protein transport, organelle transport along microtubule, protein secretion	Mapoly0005s0083.1	77.22	0	COATOMER SUBUNIT GAMMA			56.5	30.5	10	59	10.5	0.5	0
Nbv6.1trA65506	coatomer subunit gamma		AT4G34450.1	82.86	7e-116	coatomer gamma-2 subunit%2C putative / gamma-2 coat protein%2C putative / gamma-2 COP		NA	NA	Mapoly0005s0083.1	59.41	2e-73	COATOMER SUBUNIT GAMMA			16	10	4	12.5	4	0.5	0
Nbv6.1trP17657	coatomer subunit gamma	1	AT4G34450.1	86.13	0	coatomer gamma-2 subunit%2C putative / gamma-2 coat protein%2C putative / gamma-2 COP	1	chloroplast, COPI vesicle coat, cytosol, endoplasmic reticulum, endoplasmic reticulum-Golgi intermediate compartment, Golgi membrane, plasma membrane, plasmodesma	ER to Golgi vesicle-mediated transport, intra-Golgi vesicle-mediated transport, intracellular protein transport, organelle transport along microtubule, protein secretion	Mapoly0005s0083.1	77.78	0	COATOMER SUBUNIT GAMMA	0		31.5	18.5	8.5	39	5	0	0
Nbv6.1trP49081	coatomer subunit gamma		AT4G34450.1	85.57	0	coatomer gamma-2 subunit%2C putative / gamma-2 coat protein%2C putative / gamma-2 COP		chloroplast, COPI vesicle coat, cytosol, endoplasmic reticulum, endoplasmic reticulum-Golgi intermediate compartment, Golgi membrane, plasma membrane, plasmodesma	ER to Golgi vesicle-mediated transport, intra-Golgi vesicle-mediated transport, intracellular protein transport, organelle transport along microtubule, protein secretion	Mapoly0005s0083.1	77.22	0	COATOMER SUBUNIT GAMMA			53.5	29	9.5	56	9	0.5	0
NbS00024389g0004.1	CUE domain containing protein expressed		AT1G03290.5	55.65	2e-34	ELKS/Rab6-interacting/CAST family protein		NA	NA	Mapoly0005s0053.1	39.34	4e-19	(UnKnown)			37.5	41	34	46	60.5	1	0
Nbv6.1trP51402	cullin-1-like isoform x1	1	AT4G02570.4	81.5	0	cullin 1	0	condensed nuclear chromosome, cullin-RING ubiquitin ligase complex, cytosol, phragmoplast, spindle	auxin-activated signaling pathway, cell cycle, embryo development ending in seed dormancy, ethylene-activated signaling pathway, jasmonic acid mediated signaling pathway, leaf development, phloem or xylem histogenesis, protein ubiquitination, regulation of circadian rhythm, ubiquitin-dependent protein catabolic process	Mapoly0012s0104.1	81.34	0	CULLIN	0	CUL3	5.5	4.5	2	10.5	1.5	0.5	0
Nbv6.1trA186377	cysteine protease atg4-like	3	AT2G44140.3	56.03	9e-172	Peptidase family C54 protein	1	NA	metabolic process	Mapoly0153s0038.1	52.26	5e-127	autophagy-related protein 4	1	ATG4B	53.5	69	42	84	41	3.5	0
Nbv6.1trA135984	cysteine protease atg4-like isoform x1	3	AT2G44140.3	52.52	4e-166	Peptidase family C54 protein	1	NA	NA	Mapoly0153s0038.1	49.3	4e-123	autophagy-related protein 4	1	ATG4B	36.5	49	36	66.5	24	4.5	0
Nbv6.1trA186373	cysteine protease atg4-like isoform x1	3	AT2G44140.3	55.13	8e-168	Peptidase family C54 protein	1	NA	metabolic process	Mapoly0153s0038.1	52.26	4e-127	autophagy-related protein 4	1	ATG4B	49.5	63	35	83.5	35	3.5	0
Nbv6.1trA76179	ddrgk domain-containing protein 1		AT4G27120.2	65.45	3e-97	DDRGK domain protein		endoplasmic reticulum, integral component of membrane	NA	Mapoly0114s0022.1	52.92	2e-69	PROTEIN C20ORF116-RELATED			12.5	6	7	9.5	8	0	0
Nbv6.1trA10975	dead-box atp-dependent rna helicase 38		AT3G53110.1	62.78	0	P-loop containing nucleoside triphosphate hydrolases superfamily protein		cytosol, nuclear envelope, plasma membrane	poly(A)+ mR export from nucleus, response to abscisic acid, response to cold, response to heat	Mapoly0035s0045.2	56.55	5e-180	ATP-dependent RNA helicase		EIF4A1	7.5	24	0	0	0	1	0
Nbv6.1trA155393	dead-box atp-dependent rna helicase 38		AT3G53110.1	61.97	0	P-loop containing nucleoside triphosphate hydrolases superfamily protein		cytosol, nuclear envelope, plasma membrane	poly(A)+ mR export from nucleus, response to abscisic acid, response to cold, response to heat	Mapoly0035s0045.2	56.55	3e-180	ATP-dependent RNA helicase		EIF4A1	7.5	22	0	0	0	1	0
Nbv6.1trA29799	dead-box atp-dependent rna helicase 38		AT3G53110.1	62.78	0	P-loop containing nucleoside triphosphate hydrolases superfamily protein		cytosol, nuclear envelope, plasma membrane	poly(A)+ mR export from nucleus, response to abscisic acid, response to cold, response to heat	Mapoly0035s0045.2	56.55	1e-179	ATP-dependent RNA helicase		EIF4A1	7.5	23.5	0	0	0	1	0
Nbv6.1trA29801	dead-box atp-dependent rna helicase 38		AT3G53110.1	62.98	0	P-loop containing nucleoside triphosphate hydrolases superfamily protein		cytosol, nuclear envelope, plasma membrane	poly(A)+ mR export from nucleus, response to abscisic acid, response to cold, response to heat	Mapoly0035s0045.2	56.11	8e-179	ATP-dependent RNA helicase		EIF4A1	7	23.5	0	0	0	1	0
Nbv6.1trP19537	dead-box atp-dependent rna helicase 56-like		AT5G11200.1	93.27	0	DEAD/DEAH box RNA helicase family protein		cytosol, nucleolus, plasmodesma	mR processing, mR transport, response to cadmium ion, R splicing	Mapoly0029s0012.2	92.81	0	ATP-dependent RNA helicase		EIF4A1	11.5	4.5	0	0.5	0.5	0	0
Nbv6.1trP72486	dead-box atp-dependent rna helicase 56-like		AT5G11200.1	92.74	0	DEAD/DEAH box RNA helicase family protein		cytosol, nucleolus, plasmodesma	mR processing, mR transport, response to cadmium ion, R splicing	Mapoly0029s0012.2	91.59	0	ATP-dependent RNA helicase		EIF4A1	10.5	3.5	0	0.5	0.5	0	0
Nbv6.1trA55078	dentin sialophospho	2	AT5G47940.1	23.97	0.001	40S ribosomal protein S27	0	NA	NA	Mapoly0003s0122.1	32.98	1e-06	Domain of unknown function (DUF4506)	0		13.5	7	3	5.5	5.5	0	0
Nbv6.1trP14576	dentin sialophosphoprotein		AT1G05087.1	40	9e-36	dentin sialophosphoprotein		NA	NA	Mapoly0147s0032.3	30	5e-07	(UnKnown)			4.5	0	1	12.5	0	0	0
NbS00038989g0006.1	DNA directed RNA polymerase II protein		AT4G08540.1	64.19	0	DNA-directed RNA polymerase II protein		NA	SRE complex assembly	Mapoly0103s0077.6	39.09	1e-81	DNA-DIRECTED RNA POLYMERASE II			8	5.5	6.5	12.5	13.5	3	0
Nbv6.1trA76488	dna-directed rna polymerase	1	AT4G08540.1	68.6	0	DNA-directed RNA polymerase II protein	0	NA	R biosynthetic process, SRE complex assembly	Mapoly0103s0077.5	39.68	2e-103	DNA-DIRECTED RNA POLYMERASE II	0		9	8.5	8.5	15	17.5	3	0
Nbv6.1trA162728	dnaj protein homolog		AT5G22060.1	78.38	0	DNAJ homologue 2		cytosol, plasma membrane, plasmodesma	protein folding, response to heat	Mapoly0078s0038.1	75.71	0	Molecular chaperone (DnaJ superfamily)		DNAJA1	8.5	11	6.5	14	14.5	7	0
Nbv6.1trA54493	dnaj protein homolog		AT5G22060.1	81.47	0	DNAJ homologue 2		cytosol, plasma membrane, plasmodesma	protein folding, response to heat	Mapoly0078s0038.1	77.25	0	Molecular chaperone (DnaJ superfamily)		DNAJA1	9.5	12	8	15	15	7.5	0
Nbv6.1trP48296	dnaj protein homolog		AT5G22060.1	74.39	0	DNAJ homologue 2		cytosol, plasma membrane, plasmodesma	protein folding, response to heat	Mapoly0078s0038.1	70.89	0	Molecular chaperone (DnaJ superfamily)		DNAJA1	6	7.5	3.5	10	11.5	7.5	0
Nbv6.1trA245897	e3 ufm1-protein ligase 1 homolog	1	AT3G46220.3	53.95	3e-67	E3 UFM1-protein ligase-like protein	0	NA	NA	Mapoly0007s0143.2	34.46	9e-23	Uncharacterized conserved protein	0		8	4	7.5	16.5	9	0	0
Nbv6.1trP53020	e3 ufm1-protein ligase 1 homolog		AT3G46220.1	63	0	E3 UFM1-protein ligase-like protein		NA	NA	Mapoly0007s0143.1	43.18	0	Uncharacterized conserved protein			47.5	25.5	25.5	100.5	38.5	0	0
Nbv6.1trA51090	eukaryotic translation initiation factor 3 subunit b-like	1	AT5G27640.3	78.57	0	translation initiation factor 3B1	1	eukaryotic 43S preinitiation complex, eukaryotic 48S preinitiation complex, eukaryotic translation initiation factor 3 complex	formation of cytoplasmic translation initiation complex	Mapoly0108s0028.1	74.96	0	translation initiation factor 3 subunit B	1		2	3.5	12.5	36	11.5	0	0
Nbv6.1trA51091	eukaryotic translation initiation factor 3 subunit b-like	1	AT5G27640.3	78.43	0	translation initiation factor 3B1	1	eukaryotic 43S preinitiation complex, eukaryotic 48S preinitiation complex, eukaryotic translation initiation factor 3 complex	formation of cytoplasmic translation initiation complex	Mapoly0108s0028.1	74.96	0	translation initiation factor 3 subunit B	1		2	3.5	11.5	35	10.5	0	0
Nbv6.1trA41766	eukaryotic translation initiation factor 3 subunit g-like		AT3G11400.1	74.04	7e-156	eukaryotic translation initiation factor 3G1		eukaryotic 43S preinitiation complex, eukaryotic 48S preinitiation complex, eukaryotic translation initiation factor 3 complex	formation of cytoplasmic translation initiation complex	Mapoly0059s0037.1	55.33	3e-104	translation initiation factor 3 subunit G			0.5	3.5	5	10.5	5.5	0.5	0
Nbv6.1trP17478	eukaryotic translation initiation factor 3 subunit g-like	1	AT3G11400.1	74.04	1e-154	eukaryotic translation initiation factor 3G1	1	eukaryotic 43S preinitiation complex, eukaryotic 48S preinitiation complex, eukaryotic translation initiation factor 3 complex	formation of cytoplasmic translation initiation complex	Mapoly0059s0037.1	55.48	1e-104	translation initiation factor 3 subunit G	0		1	4	6	12.5	7	0.5	0
Nbv6.1trA187403	eukaryotic translation initiation factor 3 subunit i-like		AT2G46290.1	82.62	0	Transducin/WD40 repeat-like superfamily protein		Cul4-RING E3 ubiquitin ligase complex, eukaryotic 43S preinitiation complex, eukaryotic 48S preinitiation complex, eukaryotic translation initiation factor 3 complex, plasmodesma	formation of cytoplasmic translation initiation complex	Mapoly0109s0034.1	74.85	0	translation initiation factor 3 subunit I		STRAP	4	4.5	6	15.5	7	1	0
Nbv6.1trP17033	eukaryotic translation initiation factor 3 subunit i-like		AT2G46290.1	83.07	0	Transducin/WD40 repeat-like superfamily protein		Cul4-RING E3 ubiquitin ligase complex, eukaryotic 43S preinitiation complex, eukaryotic 48S preinitiation complex, eukaryotic translation initiation factor 3 complex, plasmodesma	formation of cytoplasmic translation initiation complex	Mapoly0109s0034.1	75.39	0	translation initiation factor 3 subunit I		STRAP	4	4.5	6.5	15.5	7	1	0
Nbv6.1trA19802	eukaryotic translation initiation factor 3 subunit j-like	1	AT1G66070.2	76.92	5e-28	Translation initiation factor eIF3 subunit	0	eukaryotic 43S preinitiation complex, eukaryotic 48S preinitiation complex, eukaryotic translation initiation factor 3 complex, membrane	formation of cytoplasmic translation initiation complex	Mapoly0038s0048.1	70.31	1e-24	translation initiation factor 3 subunit J	0		86	61.5	45	104.5	76.5	10	0
Nbv6.1trA239564	eukaryotic translation initiation factor 3 subunit j-like	1	AT1G66070.2	61.84	2e-80	Translation initiation factor eIF3 subunit	0	eukaryotic translation initiation factor 3 complex, membrane, translation preinitiation complex	cytoplasmic translational initiation	Mapoly0038s0048.3	51.32	4e-55	translation initiation factor 3 subunit J	0		213	143.5	100	273.5	184	17	0
NbS00055086g0001.1	Eukaryotic translation initiation factor 5B	1	AT1G76810.1	61.67	0	eukaryotic translation initiation factor 2 (eIF-2) family protein	1	cytosol, plasma membrane	NA	Mapoly0112s0026.1	71.1	3e-177	translation initiation factor 5B	0		17	12	6	17.5	2.5	1	0
Nbv6.1trA123281	eukaryotic translation initiation factor 5b-like	1	AT1G76810.1	68.57	0	eukaryotic translation initiation factor 2 (eIF-2) family protein	1	cytosol, plasma membrane	translational initiation	Mapoly0112s0026.1	68.18	0	translation initiation factor 5B	1		27.5	16	8	26.5	3.5	1	0
Nbv6.1trA58078	eukaryotic translation initiation factor 5b-like	1	AT1G76810.1	68.57	0	eukaryotic translation initiation factor 2 (eIF-2) family protein	1	cytosol, plasma membrane	translational initiation	Mapoly0112s0026.1	75.08	0	translation initiation factor 5B	0		28.5	16.5	7.5	28.5	3	1	0
Nbv6.1trP36246	eukaryotic translation initiation factor 5b-like	1	AT1G76810.1	68.01	0	eukaryotic translation initiation factor 2 (eIF-2) family protein	1	cytosol, plasma membrane	NA	Mapoly0112s0026.1	75.4	0	translation initiation factor 5B	1		23.5	17	6.5	22	3	1	0
Nbv6.1trA104339	fact complex subunit spt16-like	1	AT4G10710.2	28.74	2e-11	global transcription factor C	0	nucleus	cellular process	NA	NA	NA	NA			81.5	66.5	52	96.5	56.5	0.5	0
Nbv6.1trA154863	fact complex subunit spt16-like	1	AT4G10710.2	28.33	8e-10	global transcription factor C	0	nucleus	NA	NA	NA	NA	NA			46	38.5	37	64	34.5	0.5	0
Nbv6.1trA188313	fact complex subunit spt16-like		AT4G10710.2	29.31	1e-12	global transcription factor C		intracellular non-membrane-bounded organelle, nuclear lumen	cellular process	NA	NA	NA	NA			14.5	9.5	5	16.5	8.5	0	0
Nbv6.1trA200490	fact complex subunit spt16-like	1	AT4G10710.2	27.43	1e-09	global transcription factor C	0	nucleus	NA	NA	NA	NA	NA			36.5	32.5	35	57	34.5	0.5	0
Nbv6.1trA223693	fact complex subunit spt16-like	1	AT4G10710.2	27.5	4e-09	global transcription factor C	0	intracellular non-membrane-bounded organelle, nuclear lumen	cellular process	NA	NA	NA	NA			51.5	44.5	39.5	76.5	38.5	0.5	0
Nbv6.1trA223694	fact complex subunit spt16-like	1	AT4G10710.2	28.74	4e-11	global transcription factor C	0	nucleus	cellular process	NA	NA	NA	NA			53.5	45.5	41	80	42	0.5	0
Nbv6.1trA232712	fact complex subunit spt16-like		AT4G10710.2	29.31	2e-12	global transcription factor C		intracellular non-membrane-bounded organelle, nuclear lumen	cellular process	NA	NA	NA	NA			12.5	8	5.5	16.5	6.5	0	0
Nbv6.1trA232713	fact complex subunit spt16-like		AT4G10710.2	29.89	4e-12	global transcription factor C		intracellular non-membrane-bounded organelle, nuclear lumen	cellular process	NA	NA	NA	NA			14.5	10.5	6	19.5	8.5	0	0
Nbv6.1trA232714	fact complex subunit spt16-like		AT4G10710.2	29.89	3e-12	global transcription factor C		intracellular non-membrane-bounded organelle, nuclear lumen	cellular process	NA	NA	NA	NA			9.5	9	5.5	17	8	0	0
Nbv6.1trA253146	fact complex subunit spt16-like	1	AT4G10710.2	28.33	7e-10	global transcription factor C	0	nucleus	NA	NA	NA	NA	NA			46	37.5	35	61	34	0.5	0
Nbv6.1trA48377	fact complex subunit spt16-like	1	AT4G10710.2	27.78	1e-09	global transcription factor C	0	nucleus	NA	NA	NA	NA	NA			52.5	45.5	41	68	38.5	0.5	0
Nbv6.1trP21404	fact complex subunit spt16-like	1	AT4G10710.2	28.74	1e-11	global transcription factor C	0	nucleus	cellular process	NA	NA	NA	NA			67	54	49.5	89.5	47.5	0.5	0
Nbv6.1trP30042	glutaredoxin family protein	1	AT3G57070.1	48.88	4e-105	Glutaredoxin family protein	1	cell	cell redox homeostasis, electron transport chain, oxidation-reduction process	Mapoly0022s0043.1	55.7	2e-49	GLUTAREDOXIN DOMAIN-CONTAINING CYSTEINE-RICH PROTEIN 1	0		3.5	3	6	5	10.5	1	0
Nbv6.1trA27717	golgin candidate 5		AT1G79830.3	76.06	0	golgin Putative 5		Golgi apparatus	NA	Mapoly0013s0180.1	46.46	0	Transcription factor TMF			2	14.5	5.5	0	17.5	9.5	0
Nbv6.1trA219734	golgin subfamily a member 6-like protein 1	1	AT4G13670.1	50.86	1e-125	plastid transcriptionally active 5	1	NA	NA	Mapoly0004s0042.1	36.04	2e-65	Putative peptidoglycan binding domain	0		53	64	20.5	72	143.5	0	0
Nbv6.1trA252292	golgin subfamily a member 6-like protein 1		AT4G13670.1	51.59	6e-127	plastid transcriptionally active 5		NA	NA	Mapoly0004s0042.1	36.75	1e-69	Putative peptidoglycan binding domain			45.5	53.5	19	70	108	0	0
NbS00005908g0003.1	Haloacid dehalogenase hydrolase HAD	1	AT5G59480.5	53.75	1e-111	Haloacid dehalogenase-like hydrolase (HAD) superfamily protein	0	NA	NA	NA	NA	NA	NA			0.5	0	1	11.5	1	0	0
Nbv6.1trA234445	hop-interacting protein thi031	1	AT5G40690.1	50.23	3e-50	histone-lysine N-methyltransferase trithorax-like protein	0	NA	NA	Mapoly0030s0028.1	38.18	3e-09	(UnKnown)	0		15	5.5	5.5	20	4	0	0
Nbv6.1trA248234	hop-interacting protein thi031	1	AT5G40690.1	49.31	5e-50	histone-lysine N-methyltransferase trithorax-like protein	0	NA	NA	Mapoly0030s0028.1	38.18	3e-09	(UnKnown)	0		19	7.5	8.5	28.5	7	0	0
Nbv6.1trA368	hop-interacting protein thi031	1	AT5G40690.1	49.31	8e-49	histone-lysine N-methyltransferase trithorax-like protein	0	NA	NA	Mapoly0030s0028.1	38.18	3e-08	(UnKnown)	0		13	5.5	5	20	4	0	0
NbS00002437g0006.1	hypothetical protein VITISV_033286	2	AT2G32240.1	48.12	0	early endosome antigen	1	integral component of membrane, membrane	NA	NA	NA	NA	NA			35	46	44	133.5	61.5	1	0
Nbv6.1trA205096	isocitrate dehydrogenase	1	AT1G65930.1	84.88	0	cytosolic NADP+-dependent isocitrate dehydrogenase	0	apoplast, chloroplast stroma, cytosol, plasma membrane, plasmodesma	defense response to bacterium, isocitrate metabolic process, DP metabolic process, response to cadmium ion, response to salt stress, response to zinc ion, tricarboxylic acid cycle	Mapoly0112s0021.1	80.73	0	Isocitrate dehydrogenase (NADP(+)).	0		3.5	7	2.5	2.5	21	1.5	0
NbS00005985g0007.1	Kinase	2	AT1G73460.2	60.07	0	Protein kinase superfamily protein	1	cytosol, plasma membrane	phosphorylation	Mapoly0049s0040.1	69.54	0	DUAL-SPECIFICITY TYROSINE REGULATED PROTEIN KINASE 2	1	PRPF4B	13.5	5	2.5	25.5	7	1.5	0
NbS00016411g0025.1	Kinase	1	AT1G73460.2	55.84	0	Protein kinase superfamily protein	1	NA	protein phosphorylation	Mapoly0049s0040.1	63.88	0	DUAL-SPECIFICITY TYROSINE REGULATED PROTEIN KINASE 2	0	PRPF4B	10	4.5	2.5	25.5	6.5	1.5	0
NbS00014166g0016.1	Kinesin protein	1	AT3G12020.4	62.92	0	P-loop containing nucleoside triphosphate hydrolases superfamily protein	0	kinesin complex, microtubule, plastid	microtubule-based movement	Mapoly0019s0177.2	49.11	0	Kinesin motor domain // Zinc finger	0	KIF11	8	10.5	12	14	7	0	0
Nbv6.1trA44561	kinesin-related protein 11-like isoform x1		AT4G39050.1	71.89	0	Kinesin motor family protein		kinesin complex, microtubule, mitochondrion	microtubule-based movement, regulation of defense response	Mapoly0019s0177.2	71.57	0	Kinesin motor domain // Zinc finger		KIF5B	1	0.5	2	11.5	1.5	0	0
Nbv6.1trP72498	kinesin-related protein 4-like	2	NA	NA	NA	NA		chloroplast, kinesin complex, microtubule	microtubule-based movement	Mapoly0019s0177.2	54.63	0	Kinesin motor domain // Zinc finger	0		9	11.5	10.5	12	7	0	0
NbS00015568g0013.1	Lecithine cholesterol acyltransferase 4	2	AT4G19860.1	63.57	0	alpha/beta-Hydrolases superfamily protein	1	cytosol	phospholipid catabolic process	Mapoly0131s0029.1	49.23	0	LECITHINE CHOLESTEROL ACYLTRANSFERASE-RELATED	0		6.5	8	4	11.5	12.5	25.5	0
Nbv6.1trA226360	leucine-rich repeat-containing protein ddb_g0290503	2	AT2G32240.1	47.63	0	early endosome antigen	1	integral component of membrane, membrane	NA	NA	NA	NA	NA			31.5	40	38.5	124.5	55.5	0.5	0
Nbv6.1trA68712	leucine-rich repeat-containing protein ddb_g0290503		AT2G32240.1	38.1	6e-91	early endosome antigen		integral component of membrane, membrane	NA	NA	NA	NA	NA			12	14.5	16	43.5	14.5	0.5	0
Nbv6.1trA106888	leucine-rich repeat-containing protein ddb_g0290503 isoform x2	2	AT2G32240.1	47.02	0	early endosome antigen	1	integral component of membrane, membrane	NA	NA	NA	NA	NA			35	44.5	42.5	127.5	62	1	0
Nbv6.1trA174189	leucine-rich repeat-containing protein ddb_g0290503 isoform x2	1	AT2G32240.1	54.75	2e-92	early endosome antigen	1	membrane	NA	Mapoly0030s0143.1	31.61	2e-05	Uncharacterized coiled-coil protein	0		14	14.5	18	36.5	21.5	0	0
Nbv6.1trA208235	leucine-rich repeat-containing protein ddb_g0290503 isoform x2		AT2G32240.1	39.85	3e-41	early endosome antigen		integral component of membrane, membrane	NA	NA	NA	NA	NA			7.5	9.5	11	32.5	12	0.5	0
Nbv6.1trA73959	leucine-rich repeat-containing protein ddb_g0290503 isoform x2	1	AT2G32240.1	49.43	0	early endosome antigen	0	integral component of membrane, membrane	NA	Mapoly0001s0335.1	25.34	0.0006	E3 ubiquitin ligase involved in syntaxin degradation	0		17	27.5	28.5	90.5	36.5	1	0
Nbv6.1trP35973	leucine-rich repeat-containing protein ddb_g0290503 isoform x2	2	AT2G32240.1	46.94	0	early endosome antigen	1	integral component of membrane, membrane	NA	NA	NA	NA	NA			35.5	43.5	41.5	124	58	0.5	0
Nbv6.1trA203771	low quality protein: myosin heavy cardiac muscle isoform		AT2G32240.1	39.85	4e-41	early endosome antigen		integral component of membrane, membrane	NA	NA	NA	NA	NA			6.5	9	10.5	31.5	11.5	0.5	0
Nbv6.1trA135785	mag2-interacting protein 2	5	AT5G24350.3	49.07	0	neuroblastoma-amplified sequence protein	0	cytoplasmic part, intracellular membrane-bounded organelle	vacuolar protein processing	Mapoly0143s0007.1	39.61	3e-140	Secretory pathway protein Sec39	0		14.5	13.5	2	21	1.5	0	0
Nbv6.1trP30074	magnesium-dependent phosphatase 1-like	11	AT2G14110.1	75.54	1e-103	Haloacid dehalogenase-like hydrolase (HAD) superfamily protein	1	NA	dephosphorylation	Mapoly0042s0019.8	63.23	3e-69	Magnesium-dependent phosphatase	0		1	4.5	4	1	20.5	6.5	0
Nbv6.1trP2377	mannosylglycoprotein endo-beta-mannosidase	1	AT1G09010.1	69.58	0	glycoside hydrolase family 2 protein	0	cytosol, vacuole	carbohydrate metabolic process	Mapoly0034s0073.1	54.7	0	BETA-GALACTOSIDASE	0		29	28	11	53.5	6	0	0
NbS00004550g0007.1	Myosin XI	1	AT5G20490.1	80.13	0	myosin family protein with Dil	0	NA	NA	Mapoly0012s0190.1	65.61	0	MYOSIN	0		7	12	5	12.5	19.5	2	0
NbS00019118g0008.1	Myosin XI	1	AT5G20490.1	81.52	0	myosin family protein with Dil	0	NA	NA	Mapoly0012s0190.1	66.43	0	MYOSIN	0		8	12.5	5.5	14.5	19.5	2	0
Nbv6.1trA233324	myosin-12 isoform x1	4	AT2G31900.4	73.67	0	myosin-like protein XIF	0	unconventional myosin complex	actin filament organization, actin filament-based movement	Mapoly0012s0190.2	61.95	0	MYOSIN	1		7	9	5.5	7	12	0	0
Nbv6.1trA159973	myosin-12 isoform x2	2	AT2G31900.4	74.94	0	myosin-like protein XIF	0	unconventional myosin complex	actin filament organization, actin filament-based movement	Mapoly0012s0190.1	60.61	0	MYOSIN	0		7	8.5	5.5	6.5	11.5	0	0
Nbv6.1trA43810	myosin-12 isoform x2	2	AT2G31900.4	73.97	0	myosin-like protein XIF	0	unconventional myosin complex	actin filament organization, actin filament-based movement	Mapoly0012s0190.1	61.16	0	MYOSIN	0		5.5	7.5	5	7	12	0	0
Nbv6.1trA64141	myosin-12 isoform x2	4	AT2G31900.4	73.82	0	myosin-like protein XIF	0	unconventional myosin complex	actin filament organization, actin filament-based movement	Mapoly0012s0190.1	61.06	0	MYOSIN	1		5.5	7.5	4.5	6.5	12.5	0	0
Nbv6.1trA121215	myosin-binding protein 1	2	AT1G08800.4	47.14	1e-59	myosin-binding protein (Protein of unknown function%2C DUF593)	0	NA	NA	Mapoly0056s0058.8	50.52	2e-20	Zein-binding	0		32	60.5	31.5	49.5	54	0.5	0
Nbv6.1trA145750	myosin-binding protein 1	2	AT1G08800.4	44.55	2e-50	myosin-binding protein (Protein of unknown function%2C DUF593)	0	NA	NA	Mapoly0056s0058.8	40.26	3e-22	Zein-binding	0		16	38	19.5	30.5	32	0.5	0
Nbv6.1trA145750	myosin-binding protein 1	2	AT1G08800.4	43.32	2e-50	myosin-binding protein (Protein of unknown function%2C DUF593)	0	NA	NA	Mapoly0056s0058.8	40.26	3e-22	Zein-binding	0		16	38	19.5	30.5	32	0.5	0
Nbv6.1trA22398	myosin-binding protein 1	2	AT1G08800.4	45	5e-50	myosin-binding protein (Protein of unknown function%2C DUF593)	0	NA	NA	Mapoly0056s0058.8	40.91	4e-23	Zein-binding	0		25	49	26	40.5	45	0.5	0
Nbv6.1trA48404	myosin-binding protein 1	2	AT1G08800.4	50	2e-62	myosin-binding protein (Protein of unknown function%2C DUF593)	0	integral component of membrane, transport vesicle	NA	Mapoly0056s0058.8	40.91	4e-23	Zein-binding	0		28.5	48.5	23.5	35.5	47.5	0.5	0
Nbv6.1trA52888	myosin-binding protein 1	2	AT1G08800.4	45.76	6e-55	myosin-binding protein (Protein of unknown function%2C DUF593)	0	integral component of membrane, transport vesicle	NA	Mapoly0056s0058.8	48.04	2e-20	Zein-binding	0		23.5	51.5	29	40	43.5	0.5	0
NbS00007010g0113.1	NA		AT5G43960.1	44.98	3e-98	Nuclear transport factor 2 (NTF2) family protein with RNA binding (RRM-RBD-RNP motifs) domain-containing protein		NA	NA	Mapoly0148s0012.1	42.11	4e-28	RasGAP SH3 binding protein rasputin		RPL15	23.5	14	8	32.5	6	1	0
NbS00017213g0030.1	NADP dependent D sorbitol 6 phosphate dehydrogenase	1	AT2G21250.1	79.94	0	NAD(P)-linked oxidoreductase superfamily protein	1	cytosol	oxidation-reduction process, response to cadmium ion	Mapoly0086s0056.3	68.18	3e-159	Aldose-6-phosphate reductase (NADPH).	1		0	0	0	0	0	16.5	0
Nbv6.1trA39226	nadp-dependent d-sorbitol-6-phosphate dehydrogenase-like	1	AT2G21250.1	85.61	1e-173	NAD(P)-linked oxidoreductase superfamily protein	1	cytosol	oxidation-reduction process, response to cadmium ion	Mapoly0086s0056.3	72.83	8e-148	Aldose-6-phosphate reductase (NADPH).	1		0	0	0	0	0	15	0
Nbv6.1trP33140	nadp-dependent d-sorbitol-6-phosphate dehydrogenase-like	1	AT2G21250.1	84.47	0	NAD(P)-linked oxidoreductase superfamily protein	1	cytosol	oxidation-reduction process, response to cadmium ion	Mapoly0086s0056.3	71.75	3e-171	Aldose-6-phosphate reductase (NADPH).	1		0	0	0	0	0	19	0
Nbv6.1trP71475	nadp-dependent malic enzyme		AT5G25880.1	79.4	0	NADP-malic enzyme 3		chloroplast, cytosol	malate metabolic process, oxidation-reduction process, protein homooligomerization, pyruvate metabolic process	Mapoly0169s0005.1	70.1	0	Malate dehydrogenase (oxaloacetate-decarboxylating) (NADP(+)).			0	6	2.5	0	3	10.5	0
NbS00016009g0003.1	Nuclear polyadenylated RNA binding protein 4		AT5G40490.1	68.64	1e-98	RNA-binding (RRM/RBD/RNP motifs) family protein		cytosol	mR polyadenylation, positive regulation of long-day photoperiodism, flowering, positive regulation of short-day photoperiodism, flowering	Mapoly0002s0093.2	62.94	6e-72	heterogeneous nuclear ribonucleoprotein A1/A3		DAZAP1	8.5	11.5	1.5	7.5	5	2.5	0
NbS00027422g0005.1	Nuclear polyadenylated RNA binding protein 4		AT5G40490.1	69.09	1e-97	RNA-binding (RRM/RBD/RNP motifs) family protein		cytosol	mR polyadenylation, positive regulation of long-day photoperiodism, flowering, positive regulation of short-day photoperiodism, flowering	Mapoly0002s0093.2	59.79	3e-73	heterogeneous nuclear ribonucleoprotein A1/A3		DAZAP1	10	12.5	1.5	9	5	2.5	0
Nbv6.1trP33991	nucleolar gtp-binding protein 1-like	2	AT1G50920.1	78.8	0	Nucleolar GTP-binding protein	2	nucleolus	ribosome biogenesis	Mapoly0056s0118.1	67.11	0	nucleolar GTP-binding protein	1	GTPBP4	9	2.5	0	14	0	0	0
NbS00040216g0019.1	Nucleolar GTPase		AT1G54920.2	33.45	5e-78	hypothetical protein		NA	NA	Mapoly0011s0030.1	32.4	2e-41	(UnKnown)			4.5	1	0	10.5	0	0	0
NbS00020349g0003.1	Octanoyltransferase		AT1G04640.2	77.51	1e-117	lipoyltransferase 2		mitochondrion	protein lipoylation	Mapoly0010s0076.1	61.35	1e-85	Lipoyl(octanoyl) transferase.			31.5	10.5	3.5	42.5	4.5	2	0
NbS00011131g0010.1	Oxidoreductase 2OG Fe oxygenase		AT2G17970.6	47.53	3e-89	2-oxoglutarate (2OG) and Fe(II)-dependent oxygenase superfamily protein		NA	oxidation-reduction process	Mapoly0001s0483.1	36.08	9e-48	Uncharacterized conserved protein			13	8.5	1.5	13.5	3.5	0.5	0
NbS00011570g0012.1	P loop containing nucleoside triphosphate hydrolases		AT1G33970.5	62.84	8e-136	P-loop containing nucleoside triphosphate hydrolases superfamily protein		NA	NA	NA	NA	NA	NA			30.5	42	28	38.5	46.5	7	0
Nbv6.1trP2846	p-loop containing nucleoside triphosphate hydrolases superfamily	1	AT4G13030.1	39.31	2e-83	P-loop containing nucleoside triphosphate hydrolases superfamily protein	0	integral component of membrane, membrane	NA	Mapoly0051s0107.1	30.82	1e-31	50S ribosome-binding GTPase	0		3	1	1.5	0	10.5	0	0
NbS00018333g0014.1	Pentatricopeptide repeat PPR		AT3G49140.1	40.65	6e-91	Pentatricopeptide repeat (PPR) superfamily protein		NA	NA	Mapoly0002s0015.1	42.65	1e-30	CREG1 PROTEIN			20.5	15.5	12	24.5	2.5	0	0
Nbv6.1trA131517	pentatricopeptide repeat superfamily isoform 1	1	AT3G49140.1	45.29	5e-112	Pentatricopeptide repeat (PPR) superfamily protein	1	NA	NA	Mapoly0002s0015.1	41.55	5e-32	CREG1 PROTEIN	0		23	17	13	28.5	3.5	0	0
Nbv6.1trA5133	peptidoglycan-binding domain-containing family protein	1	AT4G13670.1	49.22	5e-107	plastid transcriptionally active 5	1	NA	NA	Mapoly0004s0042.1	34.86	4e-54	Putative peptidoglycan binding domain	0		49	58	18	62	120.5	0	0
Nbv6.1trA11863	phosphatidate phosphatase pah1-like isoform x1	1	AT3G09560.4	70.77	0	Lipin family protein	1	NA	NA	Mapoly0089s0039.2	59.64	2e-144	LIPIN // SUBFAMILY NOT NAMED	1		7.5	5	5.5	13.5	6.5	4	0
Nbv6.1trA122217	phosphatidate phosphatase pah1-like isoform x1	1	AT3G09560.4	70.77	0	Lipin family protein	1	NA	NA	Mapoly0089s0039.2	59.64	4e-144	LIPIN // SUBFAMILY NOT NAMED	1		7	5	6	13.5	6	4	0
Nbv6.1trP32898	phosphatidate phosphatase pah1-like isoform x1	1	AT3G09560.4	70.77	0	Lipin family protein	1	cytosol, Golgi membrane, protein storage vacuole membrane	cellular response to phosphate starvation, dephosphorylation, galactolipid biosynthetic process, intracellular protein transport, phospholipid biosynthetic process	Mapoly0089s0039.2	59.64	2e-144	LIPIN // SUBFAMILY NOT NAMED	1		7	5.5	5	12.5	6.5	4.5	0
NbS00054532g0002.1	Phosphatidylinositol 3 kinase		AT1G60490.1	80.84	0	vacuolar protein sorting 34		endosome, peroxisome, phagophore assembly site, phosphatidylinositol 3-kinase complex, class III, type I, phosphatidylinositol 3-kinase complex, class III, type II	autophagosome assembly, autophagy of peroxisome, endocytosis, microgametogenesis, phosphatidylinositol phosphorylation, phosphatidylinositol-3-phosphate biosynthetic process, phosphatidylinositol-mediated signaling, protein phosphorylation, reactive oxygen species metabolic process, response to salt stress	Mapoly0003s0185.1	68.03	0	Phosphatidylinositol 3-kinase.			8.5	9.5	3	14	20	3.5	0
Nbv6.1trA213284	phosphatidylinositol 3- root isoform		AT1G60490.1	81.57	0	vacuolar protein sorting 34		endosome, peroxisome, phagophore assembly site, phosphatidylinositol 3-kinase complex, class III, type I, phosphatidylinositol 3-kinase complex, class III, type II	autophagosome assembly, autophagy of peroxisome, endocytosis, microgametogenesis, phosphatidylinositol phosphorylation, phosphatidylinositol-3-phosphate biosynthetic process, phosphatidylinositol-mediated signaling, protein phosphorylation, reactive oxygen species metabolic process, response to salt stress	Mapoly0003s0185.1	67.52	0	Phosphatidylinositol 3-kinase.			8.5	8.5	3.5	13	20	2.5	0
Nbv6.1trP72093	phosphatidylinositol 3- root isoform		AT1G60490.1	83.21	0	vacuolar protein sorting 34		endosome, peroxisome, phagophore assembly site, phosphatidylinositol 3-kinase complex, class III, type I, phosphatidylinositol 3-kinase complex, class III, type II	autophagosome assembly, autophagy of peroxisome, endocytosis, microgametogenesis, phosphatidylinositol phosphorylation, phosphatidylinositol-3-phosphate biosynthetic process, phosphatidylinositol-mediated signaling, protein phosphorylation, reactive oxygen species metabolic process, response to salt stress	Mapoly0003s0185.1	69.65	0	Phosphatidylinositol 3-kinase.			9	9.5	4	15	21	3.5	0
Nbv6.1trP23488	phosphoinositide 3-kinase regulatory subunit 4	2	AT4G29380.1	66.73	0	protein kinase family protein / WD-40 repeat family protein	0	NA	protein phosphorylation	Mapoly0002s0158.1	44.85	0	phosphoinositide-3-kinase	0		38	37	29	63	102	20.5	0
NbS00013825g0003.1	Plant protein of unknown function DUF827	1	AT5G16730.1	51.85	2e-143	weak chloroplast movement under blue light protein (DUF827)	1	microtubule associated complex	NA	NA	NA	NA	NA			130.5	184	28.5	65.5	26	0.5	0
NbS00010425g0009.1	plastid transcriptionally active 5		AT4G13670.1	48.48	2e-120	plastid transcriptionally active 5		NA	NA	Mapoly0004s0042.1	34.93	4e-64	Putative peptidoglycan binding domain			55.5	64	20	80	127	0	0
Nbv6.1trP76763	probable 60s ribosomal protein l14		AT2G20450.1	84.96	2e-76	Ribosomal protein L14		cytosolic large ribosomal subunit, endoplasmic reticulum, Golgi apparatus, plasmodesma, vacuole	ribosomal large subunit biogenesis, translation	Mapoly0030s0040.1	72.18	1e-67	large subunit ribosomal protein L14e		RPL14	64	33	18	79	5.5	2	0
Nbv6.1trA120800	probable inactive purple acid phosphatase 27		AT5G50400.1	68.31	0	purple acid phosphatase 27		extracellular region	dephosphorylation	Mapoly0002s0096.2	60.3	0	ACID PHOSPHATASE RELATED			12.5	13.5	5	16	10	0	0
Nbv6.1trA268018	probable ribose-5-phosphate isomerase chloroplastic		AT5G44520.1	58.11	4e-59	NagB/RpiA/CoA transferase-like superfamily protein		chloroplast	pentose-phosphate shunt, non-oxidative branch	Mapoly0213s0005.1	29.23	9e-11	Ribose-5-phosphate isomerase.			3.5	0.5	6	16.5	2.5	0	0
Nbv6.1trA41512	probable ribose-5-phosphate isomerase chloroplastic		AT5G44520.1	53.57	1e-101	NagB/RpiA/CoA transferase-like superfamily protein		chloroplast	pentose-phosphate shunt	Mapoly0213s0005.1	34.2	1e-30	Ribose-5-phosphate isomerase.			4	2	9	21.5	4	0	0
Nbv6.1trA87901	probable uncharacterized protein LOC104097013 isoform X2		AT4G13670.1	54.32	4e-24	plastid transcriptionally active 5		NA	NA	Mapoly0004s0042.1	42.42	6e-11	Putative peptidoglycan binding domain			17.5	15.5	7	14	35.5	0	0
Nbv6.1trP17801	probable uncharacterized protein LOC104107395 isoform X1	2	AT2G31130.6	40.98	2e-07	hypothetical protein	0	nucleus	biological_process, regulation of transcription by R polymerase II	Mapoly0024s0071.1	32.91	9e-06	(UnKnown)	0		2	3.5	2	0.5	11.5	0	0
Nbv6.1trA23960	probable uncharacterized protein LOC104213483		AT3G57990.1	55.33	4e-95	hypothetical protein		NA	glucose transmembrane transport	Mapoly0061s0112.1	39.66	6e-34	(UnKnown)			5.5	11	2.5	7	15.5	0	0
Nbv6.1trA55250	probable uncharacterized protein LOC104213483		AT3G57990.1	53.47	2e-91	hypothetical protein		NA	glucose transmembrane transport	Mapoly0061s0112.1	45.81	4e-35	(UnKnown)			6.5	8.5	3	6	16.5	0	0
Nbv6.1trP13243	probable uncharacterized protein LOC104213483		AT3G57990.1	54.61	7e-94	hypothetical protein		NA	glucose transmembrane transport	Mapoly0061s0112.1	43.04	7e-34	(UnKnown)			4.5	10.5	3	8.5	10.5	0.5	0
Nbv6.1trA232987	probable uncharacterized protein LOC104215021	2	AT4G24690.1	48.95	1e-137	ubiquitin-associated (UBA)/TS-N domain-containing protein / octicosapeptide/Phox/Bemp1 (PB1) domain-containing protein	2	vacuole	protein polymerization	Mapoly0100s0042.1	43.9	3e-52	OVARIAN CARCINOMA ANTIGEN CA125-RELATED // SUBFAMILY NOT NAMED	2	NBR1	8.5	11	6	10.5	18	0	0
Nbv6.1trP28612	probable uncharacterized protein LOC104222222	2	AT3G57990.1	29.02	4e-29	hypothetical protein	0	NA	glucose transmembrane transport	Mapoly0061s0112.1	32.17	9e-16	(UnKnown)	0		13.5	24	11.5	9.5	46	5	0
Nbv6.1trA114250	probable uncharacterized protein LOC104225829 isoform X1	2	AT5G65960.1	58.84	3e-142	GTP binding protein	1	NA	NA	Mapoly0024s0125.7	40.8	8e-88	Uncharacterized conserved protein	0		6	2	3	11	1.5	0	0
Nbv6.1trA120233	protein aspartic protease in guard cell 2-like	1	AT5G10770.1	55.17	2e-163	Eukaryotic aspartyl protease family protein	0	membrane	protein metabolic process	Mapoly0271s0001.1	34.55	8e-76	ASPARTYL PROTEASES	0		5	6	2.5	7.5	18	3.5	0
Nbv6.1trP51995	protein aspartic protease in guard cell 2-like	1	AT5G10770.1	55.4	3e-165	Eukaryotic aspartyl protease family protein	0	membrane	protein metabolic process	Mapoly0271s0001.1	34.55	8e-76	ASPARTYL PROTEASES	0		5.5	5.5	2.5	7.5	16	3.5	0
Nbv6.1trP744	protein disulfide isomerase-like 1-4		AT5G60640.1	68.38	0	PDI-like 1-4		cell wall, chloroplast, endoplasmic reticulum lumen, extracellular region, Golgi apparatus, mitochondrion, nucleus, vacuolar membrane	cell redox homeostasis, protein folding, response to endoplasmic reticulum stress, response to oxidative stress	Mapoly0127s0051.1	52.13	5e-179	PROTEIN DISULFIDE ISOMERASE		P4HB	8.5	14	5.5	13.5	5.5	0	0
Nbv6.1trA1493	protein tipd		AT5G50230.1	70.14	0	Transducin/WD40 repeat-like superfamily protein		autophagosome membrane	autophagosome assembly, protein transport	Mapoly0102s0055.1	51.49	0	AUTOPHAGY PROTEIN 16-LIKE // SUBFAMILY NOT NAMED		WDR5	0	1	0	3	21	21	0
Nbv6.1trA201572	protein tipd		AT5G50230.1	70.14	0	Transducin/WD40 repeat-like superfamily protein		autophagosome membrane	autophagosome assembly, protein transport	Mapoly0102s0055.1	51.09	0	AUTOPHAGY PROTEIN 16-LIKE // SUBFAMILY NOT NAMED		WDR5	0	1	0	3.5	19	18.5	0
Nbv6.1trA131824	rab11 family-interacting protein 3 isoform x1		AT4G02880.1	48.04	9e-98	ELKS/Rab6-interacting/CAST family protein		NA	NA	Mapoly0005s0053.1	42.67	2e-45	(UnKnown)			135	139	98	148.5	223	3.5	0
Nbv6.1trA186965	rab11 family-interacting protein 3 isoform x1		AT4G02880.1	50	1e-95	ELKS/Rab6-interacting/CAST family protein		NA	NA	Mapoly0005s0053.1	41.92	4e-44	(UnKnown)			170	181.5	117	183	271.5	4.5	0
Nbv6.1trA80820	rab11 family-interacting protein 3 isoform x1		AT4G02880.1	50.12	2e-100	ELKS/Rab6-interacting/CAST family protein		NA	NA	Mapoly0005s0053.1	43.59	7e-47	(UnKnown)			117	123	98.5	120.5	187.5	5.5	0
Nbv6.1trA93032	rab11 family-interacting protein 3 isoform x1		AT4G02880.1	50.77	3e-97	ELKS/Rab6-interacting/CAST family protein		NA	NA	Mapoly0005s0053.1	43.59	2e-46	(UnKnown)			171.5	172	122.5	182.5	264	5.5	0
Nbv6.1trA194969	rab3 gtpase-activating protein catalytic subunit	2	AT5G55060.1	55.11	0	Rab3 GTPase-activating protein catalytic subunit	1	NA	positive regulation of GTPase activity	Mapoly0021s0054.1	43.88	7e-121	BSD domain // Rab3 GTPase-activating protein catalytic subunit	0	RAB3GAP1	8	6.5	6	14	5.5	2	0
Nbv6.1trP8372	rab3 gtpase-activating protein catalytic subunit	2	AT5G55060.1	54.81	0	Rab3 GTPase-activating protein catalytic subunit	1	NA	positive regulation of GTPase activity	Mapoly0021s0054.1	43.67	9e-120	BSD domain // Rab3 GTPase-activating protein catalytic subunit	0	RAB3GAP1	5.5	4.5	5.5	11.5	5	1	0
NbS00044021g0003.1	Ribosomal protein		AT1G08360.1	74.26	7e-104	Ribosomal protein L1p/L10e family		cytosolic large ribosomal subunit, plasma membrane, plasmodesma, polysomal ribosome	maturation of LSU-rR translation	Mapoly0006s0264.1	69.2	1e-97	large subunit ribosomal protein L10Ae		RPL10A	44.5	18.5	8.5	132	4.5	1.5	0
NbS00007750g0014.1	Ribosomal protein L18	1	AT3G05590.1	78.89	6e-110	ribosomal protein L18	1	chloroplast, cytosolic large ribosomal subunit, Golgi apparatus, plasma membrane, vacuolar membrane	translation	Mapoly0118s0037.1	73.87	1e-99	large subunit ribosomal protein L18e	0	RPL18	67	30.5	16	111	12	1	0
NbS00013932g0015.1	Ribosomal protein L18	2	AT3G05590.1	74.76	1e-105	ribosomal protein L18	1	chloroplast, cytosolic large ribosomal subunit, Golgi apparatus, plasma membrane, vacuolar membrane	translation	Mapoly0118s0037.1	70.87	4e-97	large subunit ribosomal protein L18e	0	RPL18	66.5	29	16.5	114	12	1.5	0
NbS00021061g0110.1	Ribosomal protein L18	1	AT3G05590.1	82.8	4e-112	ribosomal protein L18	1	chloroplast, cytosolic large ribosomal subunit, Golgi apparatus, plasma membrane, vacuolar membrane	translation	Mapoly0118s0037.1	78.49	7e-104	large subunit ribosomal protein L18e	0	RPL18	71.5	28	13	128.5	12.5	2	0
NbS00025676g0010.1	Ribosomal protein L18	1	AT3G05590.1	82.8	6e-113	ribosomal protein L18	1	chloroplast, cytosolic large ribosomal subunit, Golgi apparatus, plasma membrane, vacuolar membrane	translation	Mapoly0118s0037.1	79.03	8e-104	large subunit ribosomal protein L18e	0	RPL18	77.5	31.5	13	142.5	13	1.5	0
NbS00012223g0004.1	Ribosomal protein L19		AT3G16780.1	82.84	2e-70	Ribosomal protein L19e family protein		cytosolic large ribosomal subunit, plasma membrane	translation	Mapoly0068s0058.1	81.89	8e-51	large subunit ribosomal protein L19e		RPL19	116	27	9	145.5	5	1	0
Nbv6.1trP58182	ribosomal protein l2		ATCG01310.1	96.35	0	ribosomal protein L2		chloroplast envelope, chloroplast stroma, membrane, mitochondrial large ribosomal subunit	mitochondrial translation	Mapoly0099s0059.1	33.33	4e-25	50S RIBOSOMAL PROTEIN L2		RPL8	10.5	5.5	4	9.5	4	1	0
NbS00002504g0003.1	Ribosomal protein L30		AT1G36240.1	84.96	1e-66	Ribosomal protein L7Ae/L30e/S12e/Gadd45 family protein		cytosolic large ribosomal subunit	translation	Mapoly0099s0042.1	84.82	8e-66	large subunit ribosomal protein L30e		RPL30	52.5	30.5	6	105	7	0	0
NbS00014354g0008.1	Ribosomal protein L32		AT4G18100.1	90.12	6e-52	Ribosomal protein L32e		cytosolic large ribosomal subunit, Golgi apparatus, nucleolus, polysomal ribosome	translation	Mapoly0003s0256.1	76.54	3e-41	large subunit ribosomal protein L32e			56	18.5	12.5	122.5	4	0.5	0
NbS00043519g0007.1	Ribosomal protein L32		AT4G18100.1	86.47	1e-82	Ribosomal protein L32e		cytosolic large ribosomal subunit, Golgi apparatus, nucleolus, polysomal ribosome	translation	Mapoly0003s0256.1	72.93	2e-69	large subunit ribosomal protein L32e			86.5	31.5	16	125.5	6.5	0	0
NbS00055601g0001.1	Ribosomal protein S12/S23		AT5G02960.1	96.48	5e-95	Ribosomal protein S12/S23 family protein		cytosolic small ribosomal subunit, Golgi apparatus, polysomal ribosome	translation	Mapoly0015s0153.1	97.89	3e-98	small subunit ribosomal protein S23e		RPS23	11.5	5	2	28	3.5	0.5	0
Nbv6.1trA59957	ribulose-phosphate 3- chloroplastic		AT5G61410.2	83.16	4e-171	D-ribulose-5-phosphate-3-epimerase		apoplast, chloroplast envelope, chloroplast stroma, cytosol, stromule, thylakoid	cellular carbohydrate metabolic process, pentose catabolic process, pentose-phosphate shunt, non-oxidative branch, response to cold, response to nematode	Mapoly0016s0134.1	76.07	1e-152	Ribulose-phosphate 3-epimerase.			7.5	4.5	3	16	8	0.5	0
Nbv6.1trA197290	rrp15-like protein		AT1G44770.1	54.95	3e-98	elongation factor		NA	translational elongation	Mapoly0023s0096.2	30	2e-25	(UnKnown)			30.5	40.5	39	35	54	0	0
Nbv6.1trA25739	rrp15-like protein		AT1G44770.1	52.21	1e-70	elongation factor		NA	translational elongation	Mapoly0023s0095.1	28.38	1e-17	(UnKnown)			28.5	40	38	34.5	51.5	0	0
Nbv6.1trA60558	rrp15-like protein		AT1G44770.1	54.41	8e-98	elongation factor		NA	translational elongation	Mapoly0023s0096.2	29.63	3e-27	(UnKnown)			29	40.5	38.5	35	52.5	0	0
Nbv6.1trA269680	serine threonine-protein kinase atg1	1	AT2G37840.1	57.33	0	Protein kinase superfamily protein	0	cytosol, membrane, phagophore assembly site	autophagosome assembly, protein autophosphorylation, regulation of autophagy	Mapoly0022s0025.1	40.92	6e-129	serine/threonine-protein kinase ULK/ATG1	0	PRKCI	33.5	25	28.5	57.5	46	2	0
Nbv6.1trA36576	serine threonine-protein kinase atg1	1	AT2G37840.1	56.52	0	Protein kinase superfamily protein	0	cytosol, membrane, phagophore assembly site	autophagosome assembly, protein autophosphorylation, regulation of autophagy	Mapoly0022s0025.1	42.26	8e-156	serine/threonine-protein kinase ULK/ATG1	0	PRKAA1	36	28.5	31.5	62	50	2	0
Nbv6.1trA46199	serine threonine-protein kinase atg1	1	AT2G37840.1	59.27	0	Protein kinase superfamily protein	0	cytosol, membrane, phagophore assembly site	autophagosome assembly, protein autophosphorylation, regulation of autophagy	Mapoly0022s0025.1	43.57	4e-170	serine/threonine-protein kinase ULK/ATG1	0	PRKAA1	41	32.5	35	70.5	57	2	0
Nbv6.1trA73962	serine threonine-protein kinase atg1	1	AT2G37840.1	55.77	0	Protein kinase superfamily protein	0	cytoplasmic part	autophagy, protein phosphorylation	Mapoly0022s0025.1	39.6	6e-126	serine/threonine-protein kinase ULK/ATG1	0	PRKAA1	40	29	31	77	65	2	0
NbS00012224g0007.1	Serine/threonine protein kinase protein	3	AT2G37840.1	52.43	0	Protein kinase superfamily protein	0	cytoplasmic part	autophagy, protein phosphorylation	Mapoly0022s0025.1	40.13	5e-145	serine/threonine-protein kinase ULK/ATG1	1	PRKAA1	12	16.5	9.5	30	23.5	1.5	0
NbS00019018g0007.1	Serine/threonine protein phosphatase 6 regulatory subunit 3		AT3G45190.1	57.47	0	SIT4 phosphatase-associated family protein		NA	biological_process	Mapoly0001s0206.1	57.27	0	SIT4(YEAST)-ASSOCIATING PROTEIN-RELATED			3	1	1.5	14	1.5	0	0
Nbv6.1trA181809	tbc1 domain family member 15-like	1	AT5G52580.1	64.44	7e-110	RabGAP/TBC domain-containing protein	0	membrane	NA	Mapoly0045s0037.2	52.2	3e-84	TBC1 DOMAIN FAMILY MEMBER 15	0		13	16.5	10.5	15.5	19.5	0	0
Nbv6.1trA247721	tbc1 domain family member 15-like	2	AT5G52580.1	60.12	0	RabGAP/TBC domain-containing protein	1	membrane	NA	Mapoly0045s0037.2	52.16	1e-169	TBC1 DOMAIN FAMILY MEMBER 15	1		9	10	5.5	10	17	0	0
Nbv6.1trA40617	tbc1 domain family member 15-like	3	AT5G52580.1	60.5	2e-169	RabGAP/TBC domain-containing protein	1	membrane	NA	Mapoly0045s0037.2	46.33	3e-122	TBC1 DOMAIN FAMILY MEMBER 15	1		24.5	33	22	30	40	0.5	0
Nbv6.1trA57245	tbc1 domain family member 15-like	3	AT5G52580.1	69.29	0	RabGAP/TBC domain-containing protein	1	integral component of membrane	NA	Mapoly0045s0037.2	56.86	0	TBC1 DOMAIN FAMILY MEMBER 15	1		36.5	43.5	26	37.5	44	0.5	0
Nbv6.1trA57246	tbc1 domain family member 15-like	3	AT5G52580.1	69.14	0	RabGAP/TBC domain-containing protein	1	integral component of membrane	NA	Mapoly0045s0037.2	57	0	TBC1 DOMAIN FAMILY MEMBER 15	0		36	48.5	26	43	46.5	0.5	0
Nbv6.1trA63517	tbc1 domain family member 15-like	3	AT5G52580.1	69.58	0	RabGAP/TBC domain-containing protein	1	integral component of membrane	NA	Mapoly0045s0037.2	57.14	0	TBC1 DOMAIN FAMILY MEMBER 15	0		39.5	48.5	30	40	48	0.5	0
Nbv6.1trA73422	tbc1 domain family member 15-like	2	AT5G52580.1	68.11	0	RabGAP/TBC domain-containing protein	1	integral component of membrane	NA	Mapoly0045s0037.2	54.9	0	TBC1 DOMAIN FAMILY MEMBER 15	0		36.5	46	28	40	50	0.5	0
Nbv6.1trA206516	tbc1 domain family member 17 isoform x2	2	AT5G52580.3	62.64	0	RabGAP/TBC domain-containing protein	1	membrane	NA	Mapoly0045s0037.2	56.55	0	TBC1 DOMAIN FAMILY MEMBER 15	1		11	16	5	16	13	0	0
NbS00001860g0017.1	Translation initiation factor		AT3G55620.1	90.2	1e-168	Translation initiation factor IF6		cytosol, nucleolus, preribosome, large subunit precursor	assembly of large subunit precursor of preribosome, cellular response to abscisic acid stimulus, embryo development ending in seed dormancy, mature ribosome assembly, ribosomal large subunit biogenesis, ribosomal subunit export from nucleus, translational initiation	Mapoly0001s0181.1	87.65	8e-158	translation initiation factor 6			11.5	1	1	5.5	0	0	0
NbS00018426g0019.1	ubiquitin associated UBA/TS N domain containing protein/octicosapeptide/Phox/Bemp1 PB1 domain containing protein	3	AT4G24690.1	48.51	2e-129	ubiquitin-associated (UBA)/TS-N domain-containing protein / octicosapeptide/Phox/Bemp1 (PB1) domain-containing protein	2	vacuole	protein polymerization	Mapoly0100s0042.1	42.74	2e-51	OVARIAN CARCINOMA ANTIGEN CA125-RELATED // SUBFAMILY NOT NAMED	2	NBR1	11	13	7	14	23.5	0	0
Nbv6.1trA5666	upf0415 protein c7orf25 homolog	3	AT1G73380.1	49.78	1e-123	hypothetical protein	0	cellular_component	biological_process	Mapoly0114s0003.2	48.52	1e-48	UNCHARACTERIZED DUF1308	0		34	50	25.5	36	71.5	0.5	0
NbS00032670g0023.1	WD 40 repeat protein	1	AT5G50230.1	69.57	0	Transducin/WD40 repeat-like superfamily protein	0	autophagosome membrane	autophagosome assembly, protein transport	Mapoly0102s0055.1	50.8	0	AUTOPHAGY PROTEIN 16-LIKE // SUBFAMILY NOT NAMED	0	WDR5	0	1	0	4	17.5	15.5	0
Nbv6.1trA140086	web family protein chloroplastic-like		AT4G27595.1	52.4	4e-78	WEB family protein (DUF827)		NA	NA	NA	NA	NA	NA			31	32.5	10	10.5	5	0.5	0
Nbv6.1trA156253	web family protein chloroplastic-like	1	AT5G16730.1	49.64	2e-86	weak chloroplast movement under blue light protein (DUF827)	1	microtubule associated complex	NA	NA	NA	NA	NA			45	57	10.5	18.5	8.5	0	0
Nbv6.1trA23575	web family protein chloroplastic-like	1	AT5G16730.1	52.52	5e-135	weak chloroplast movement under blue light protein (DUF827)	1	microtubule associated complex	NA	NA	NA	NA	NA			79	114	17.5	35	13.5	0	0
Nbv6.1trA96560	web family protein chloroplastic-like		AT4G27595.1	51.72	5e-78	WEB family protein (DUF827)		NA	NA	NA	NA	NA	NA			31.5	35	10.5	14	7	0.5	0
Nbv6.1trP35998	web family protein chloroplastic-like	1	AT5G16730.1	51.85	3e-144	weak chloroplast movement under blue light protein (DUF827)	1	microtubule associated complex	NA	NA	NA	NA	NA			125	168	34	53.5	20.5	0.5	0
Nbv6.1trA102912	zinc ion binding	1	AT1G29800.1	73.71	0	RING/FYVE/PHD-type zinc finger family protein	0	ruffle membrane	regulation of ruffle assembly	Mapoly0037s0060.2	50.1	3e-149	SH3YL1 PROTEIN	0		21.5	26.5	14	21	45	0	0
Nbv6.1trA121038	zinc ion binding	1	AT1G29800.1	74.21	0	RING/FYVE/PHD-type zinc finger family protein	0	ruffle membrane	regulation of ruffle assembly	Mapoly0037s0060.2	50.21	2e-148	SH3YL1 PROTEIN	0		25	27.5	14	19	46	0	0
Nbv6.1trA84339	zinc ion binding	1	AT1G29800.1	69.21	0	RING/FYVE/PHD-type zinc finger family protein	0	NA	NA	Mapoly0037s0060.2	50.1	1e-148	SH3YL1 PROTEIN	0		21	24	10.5	17	38	0	0
