# Supplementary material for: N-terminal β-strand underpins biochemical specialization of an ATG8 isoform
Source: PLoS Biol. 2019 Jul 22;17(7):e3000373. doi: 10.1371/journal.pbio.3000373 (PMC6675122; doi:10.1371/journal.pbio.3000373)
Supplement: S2 Table — The gene names of the candidate human ATG8 interactors from Behrends and colleagues (2010) (776 proteins) were used to retrieve the corresponding protein sequences from Ensembl and UniProt [66,67]. Proteins related to the human ATG8 interactors within the ATG8 interactome were determined by BLAST, with an expect (E) value cutoff of 1 × 10−15. The N. benthamiana interactors related to proteins in the human ATG8 interactome (297 proteins) are listed by accession (“Nb”), along with the N. benthamiana protein identification (“Nb_protein_ID”), the gene name of the related human ATG8 interactor (“Hs_gene_name”), the human protein identification (“Hs_protein_ID”), and the BLAST search results. ATG8, autophagy-related protein 8. (XLSX) [file pbio.3000373.s018.xlsx]

## Sheet: interactome_crossref_desc_2
Nb	Nb_protein_ID	Hs_gene_name	Hs_protein_ID	%_identity	aln_length	mismatches	gap_open	query_start	query_end	sbjct_start	sbjct_end	evalue	bitscore
Nbv6.1trP40801	3-ketoacyl- thiolase peroxisomal	ACAT1	acetyl-Coenzyme A acetyltransferase 1 (acetoacetyl Coenzyme A thiolase)---Acetyl-CoA acetyltransferase, mitochondrial precursor	33	406	234	10	53	440	41	426	4e-60	203
Nbv6.1trA269662	3-ketoacyl- thiolase peroxisomal	ACAT1	acetyl-Coenzyme A acetyltransferase 1 (acetoacetyl Coenzyme A thiolase)---Acetyl-CoA acetyltransferase, mitochondrial precursor	33	406	234	11	53	440	41	426	6e-60	202
Nbv6.1trA115	actin partial	ACTA2	actin, alpha 2, smooth muscle, aorta---Actin, aortic smooth muscle	87.27	110	14	0	1	110	268	377	8e-69	211
NbS00016445g0012.1	Actin	ACTB	actin, beta---Actin, cytoplasmic 1	81.14	350	47	1	5	354	3	333	0	595
Nbv6.1trA243772	actin-like isoform x1	ACTB	actin, beta---Actin, cytoplasmic 1	87.67	373	46	0	5	377	3	375	0	700
Nbv6.1trP25495	beta- partial	ACTB	actin, beta---Actin, cytoplasmic 1	98.41	126	2	0	1	126	44	169	1e-89	266
Nbv6.1trA270047	coatomer subunit beta-1-like	AP2B1	adaptor-related protein complex 2, beta 1 subunit---Hypothetical protein DKFZp781K0743	20.73	463	320	12	21	460	17	455	3e-15	77
Nbv6.1trA63178	coatomer subunit beta-1-like	AP2B1	adaptor-related protein complex 2, beta 1 subunit---Hypothetical protein DKFZp781K0743	20.69	464	319	11	21	460	17	455	4e-15	76.6
Nbv6.1trP69288	coatomer subunit beta-1-like	AP2B1	adaptor-related protein complex 2, beta 1 subunit---Hypothetical protein DKFZp781K0743	20.21	475	330	11	10	460	6	455	4e-15	76.6
Nbv6.1trA186373	cysteine protease atg4-like isoform x1	ATG4B	ATG4 autophagy related 4 homolog B (S. cerevisiae)---Hypothetical protein DKFZp686G0859	34.75	354	186	9	111	443	26	355	1e-60	203
Nbv6.1trA186377	cysteine protease atg4-like	ATG4B	ATG4 autophagy related 4 homolog B (S. cerevisiae)---Hypothetical protein DKFZp686G0859	34.75	354	186	9	111	443	26	355	7e-60	201
Nbv6.1trA135984	cysteine protease atg4-like isoform x1	ATG4B	ATG4 autophagy related 4 homolog B (S. cerevisiae)---Hypothetical protein DKFZp686G0859	32.72	382	184	11	111	471	26	355	5e-55	189
NbS00031715g0004.1	Ubiquitin modifier activating enzyme atg7	ATG7	ATG7 autophagy related 7 homolog (S. cerevisiae)---Isoform 1 of Autophagy-related protein 7	44.72	720	351	17	10	711	13	703	0	567
Nbv6.1trA131125	plasma membrane atpase 3	ATP1A1	ATPase, Na+/K+ transporting, alpha 1 polypeptide---Isoform Long of Sodium/potassium-transporting ATPase alpha-1 chain precursor	25.07	758	451	22	36	685	62	810	5e-54	201
Nbv6.1trA51800	plasma membrane atpase 3	ATP1A1	ATPase, Na+/K+ transporting, alpha 1 polypeptide---Isoform Long of Sodium/potassium-transporting ATPase alpha-1 chain precursor	24.93	758	452	22	36	685	31	779	1e-53	199
Nbv6.1trA110145	clathrin heavy chain 1-like	CLTC	clathrin, heavy chain (Hc)---Isoform 1 of Clathrin heavy chain 1	56.22	1697	708	10	7	1700	6	1670	0	1937
Nbv6.1trA15940	clathrin heavy chain 1-like	CLTC	clathrin, heavy chain (Hc)---Isoform 1 of Clathrin heavy chain 1	56.2	984	414	7	7	988	6	974	0	1117
Nbv6.1trA266902	clathrin heavy chain 1-like	CLTC	clathrin, heavy chain (Hc)---Isoform 1 of Clathrin heavy chain 1	55.83	1689	719	11	7	1690	6	1672	0	1922
Nbv6.1trA34973	clathrin heavy chain 1-like	CLTC	clathrin, heavy chain (Hc)---Isoform 1 of Clathrin heavy chain 1	55.6	1689	723	11	7	1690	6	1672	0	1912
Nbv6.1trA60239	clathrin heavy chain 1-like	CLTC	clathrin, heavy chain (Hc)---Isoform 1 of Clathrin heavy chain 1	55.6	1696	724	12	7	1700	6	1674	0	1914
Nbv6.1trA95178	clathrin heavy chain 1-like	CLTC	clathrin, heavy chain (Hc)---Isoform 1 of Clathrin heavy chain 1	57.48	1331	546	5	1	1331	364	1674	0	1548
Nbv6.1trA95180	clathrin heavy chain 1-like	CLTC	clathrin, heavy chain (Hc)---Isoform 1 of Clathrin heavy chain 1	57.49	1322	553	4	1	1319	364	1679	0	1550
Nbv6.1trP69493	clathrin heavy chain 1	CLTC	clathrin, heavy chain (Hc)---Isoform 1 of Clathrin heavy chain 1	57.38	1023	417	5	1	1023	667	1670	0	1193
NbS00026565g0005.1	Coatomer alpha subunit protein	COPA	coatomer protein complex, subunit alpha---Coatomer subunit alpha	55.21	1266	497	19	1	1238	1	1224	0	1392
NbS00031319g0001.1	Coatomer alpha subunit protein	COPA	coatomer protein complex, subunit alpha---Coatomer subunit alpha	53.64	1182	492	19	46	1199	71	1224	0	1254
NbS00051557g0007.1	Coatomer alpha subunit protein	COPA	coatomer protein complex, subunit alpha---Coatomer subunit alpha	54.06	1280	503	21	1	1253	1	1222	0	1355
Nbv6.1trA181577	coatomer subunit alpha-1-like	COPA	coatomer protein complex, subunit alpha---Coatomer subunit alpha	56.25	720	284	13	4	706	188	893	0	810
Nbv6.1trA250477	coatomer subunit alpha-1-like	COPA	coatomer protein complex, subunit alpha---Coatomer subunit alpha	50.46	654	294	13	1	637	303	943	0	635
Nbv6.1trP54759	coatomer subunit alpha-1-like	COPA	coatomer protein complex, subunit alpha---Coatomer subunit alpha	55.49	1247	504	18	1	1219	1	1224	0	1391
Nbv6.1trP51402	cullin-1-like isoform x1	CUL3	cullin 3---Isoform 1 of Cullin-3	30.7	759	469	12	15	740	10	744	4e-127	397
NbS00016009g0003.1	Nuclear polyadenylated RNA binding protein 4	DAZAP1	DAZ associated protein 1---Isoform 1 of DAZ-associated protein 1	42.86	182	90	3	48	216	10	190	4e-41	149
NbS00027422g0005.1	Nuclear polyadenylated RNA binding protein 4	DAZAP1	DAZ associated protein 1---Isoform 1 of DAZ-associated protein 1	42.86	182	90	3	48	216	10	190	5e-41	148
Nbv6.1trA54493	dnaj protein homolog	DNAJA1	DnaJ (Hsp40) homolog, subfamily A, member 1---DnaJ homolog subfamily A member 1	49.88	407	184	7	12	415	5	394	3e-132	387
Nbv6.1trP48296	dnaj protein homolog	DNAJA1	DnaJ (Hsp40) homolog, subfamily A, member 1---DnaJ homolog subfamily A member 1	52.42	393	170	8	12	401	5	383	3e-131	386
Nbv6.1trA239115	dnaj protein homolog	DNAJA1	DnaJ (Hsp40) homolog, subfamily A, member 1---DnaJ homolog subfamily A member 1	50.86	407	180	9	12	415	5	394	1e-128	378
Nbv6.1trP22761	dnaj protein homolog	DNAJA1	DnaJ (Hsp40) homolog, subfamily A, member 1---DnaJ homolog subfamily A member 1	50.37	409	181	9	12	417	5	394	5e-127	374
Nbv6.1trA162728	dnaj protein homolog	DNAJA1	DnaJ (Hsp40) homolog, subfamily A, member 1---DnaJ homolog subfamily A member 1	49.14	405	186	8	12	412	5	393	1e-126	373
NbS00060738g0002.1	Elongation factor 1 alpha	EEF1A1	eukaryotic translation elongation factor 1 alpha 1---EEF1A1 protein	72.18	478	91	3	1	457	1	457	0	685
Nbv6.1trA148119	elongation factor 1-alpha-like	EEF1A1	eukaryotic translation elongation factor 1 alpha 1---EEF1A1 protein	76.47	459	96	1	1	447	1	459	0	722
NbS00006811g0211.1	NA	EEF1G	eukaryotic translation elongation factor 1 gamma---Elongation factor 1-gamma	36.02	447	247	10	357	778	5	437	2e-76	254
NbS00030487g0018.1	Elongation factor EF 2	EEF2	eukaryotic translation elongation factor 2---Elongation factor 2	60.18	894	302	7	1	876	1	858	0	1079
Nbv6.1trP72486	dead-box atp-dependent rna helicase 56-like	EIF4A1	eukaryotic translation initiation factor 4A, isoform 1---Eukaryotic initiation factor 4A-I	40.43	371	216	5	48	417	33	399	2e-73	236
Nbv6.1trP19537	dead-box atp-dependent rna helicase 56-like	EIF4A1	eukaryotic translation initiation factor 4A, isoform 1---Eukaryotic initiation factor 4A-I	40.05	372	218	5	48	418	33	400	3e-72	233
Nbv6.1trA29801	dead-box atp-dependent rna helicase 38	EIF4A1	eukaryotic translation initiation factor 4A, isoform 1---Eukaryotic initiation factor 4A-I	36.15	390	223	10	91	479	34	398	2e-60	204
Nbv6.1trA10975	dead-box atp-dependent rna helicase 38	EIF4A1	eukaryotic translation initiation factor 4A, isoform 1---Eukaryotic initiation factor 4A-I	36.15	390	223	10	91	479	34	398	3e-60	203
Nbv6.1trA155393	dead-box atp-dependent rna helicase 38	EIF4A1	eukaryotic translation initiation factor 4A, isoform 1---Eukaryotic initiation factor 4A-I	36.15	390	223	10	91	479	34	398	8e-60	202
Nbv6.1trA29799	dead-box atp-dependent rna helicase 38	EIF4A1	eukaryotic translation initiation factor 4A, isoform 1---Eukaryotic initiation factor 4A-I	35.9	390	224	10	91	479	34	398	1e-59	202
Nbv6.1trA236071	autophagy-related protein 8c-like isoform x1 (Nb3)	GABARAPL2	GABA(A) receptor-associated protein-like 2---Gamma-aminobutyric acid receptor-associated protein-like 2	60.34	116	46	0	21	136	2	117	3e-49	154
Nbv6.1trP60922	autophagy-related protein 8c (Nb2)	GABARAPL2	GABA(A) receptor-associated protein-like 2---Gamma-aminobutyric acid receptor-associated protein-like 2	60.87	115	45	0	3	117	2	116	3e-49	153
NbS00003005g0010.1	Autophagy related protein 8f (Nb1)	GABARAPL2	GABA(A) receptor-associated protein-like 2---Gamma-aminobutyric acid receptor-associated protein-like 2	58.26	115	48	0	44	158	2	116	1e-47	151
Nbv6.1trP17439	autophagy-related protein 8i (Nb4)	GABARAPL2	GABA(A) receptor-associated protein-like 2---Gamma-aminobutyric acid receptor-associated protein-like 2	47.41	116	61	0	1	116	1	116	1e-35	118
NbS00017537g0009.1	Autophagy related protein 8	GABARAPL2	GABA(A) receptor-associated protein-like 2---Gamma-aminobutyric acid receptor-associated protein-like 2	44.83	87	24	3	41	104	31	116	9e-16	66.6
Nbv6.1trA221888	glyceraldehyde-3-phosphate cytosolic-like	GAPDH	glyceraldehyde-3-phosphate dehydrogenase---Glyceraldehyde-3-phosphate dehydrogenase	68.36	335	104	2	1	335	1	333	5e-169	475
Nbv6.1trA1216	glyceraldehyde-3-phosphate cytosolic	GAPDH	glyceraldehyde-3-phosphate dehydrogenase---Glyceraldehyde-3-phosphate dehydrogenase	68.17	333	104	2	6	338	3	333	1e-167	472
Nbv6.1trA134724	glyceraldehyde-3-phosphate cytosolic	GAPDH	glyceraldehyde-3-phosphate dehydrogenase---Glyceraldehyde-3-phosphate dehydrogenase	66.67	333	109	2	6	338	3	333	7e-164	462
Nbv6.1trP33991	nucleolar gtp-binding protein 1-like	GTPBP4	GTP binding protein 4---Nucleolar GTP-binding protein 1	52.54	689	265	13	1	682	1	634	0	657
Nbv6.1trP14845	histone deacetylase 5	HDAC1	histone deacetylase 1---Histone deacetylase 1	26.96	319	199	11	15	318	10	309	3e-27	112
Nbv6.1trP4035	histone deacetylase 14 isoform x1	HDAC1	histone deacetylase 1---Histone deacetylase 1	32.73	165	105	3	195	358	118	277	1e-19	88.2
Nbv6.1trA108466	heat shock cognate protein 80-like	HSP90AA1	heat shock protein 90kDa alpha (cytosolic), class A member 1---Heat shock protein HSP 90-alpha 2	69.63	721	191	5	3	699	16	732	0	957
Nbv6.1trP34322	heat shock cognate protein 80-like	HSP90AA1	heat shock protein 90kDa alpha (cytosolic), class A member 1---Heat shock protein HSP 90-alpha 2	69.85	723	186	6	3	699	16	732	0	958
Nbv6.1trP41303	heat shock cognate protein 80-like	HSP90AA1	heat shock protein 90kDa alpha (cytosolic), class A member 1---Heat shock protein HSP 90-alpha 2	71.25	633	164	3	3	618	16	647	0	862
Nbv6.1trA47396	heat shock cognate protein 80-like	HSP90AA1	heat shock protein 90kDa alpha (cytosolic), class A member 1---Heat shock protein HSP 90-alpha 2	70.41	365	98	2	1	358	371	732	2e-170	494
NbS00014166g0016.1	Kinesin protein	KIF11	kinesin family member 11---Kinesin-like protein KIF11	41.87	203	107	5	35	231	192	389	6e-35	140
Nbv6.1trA44561	kinesin-related protein 11-like isoform x1	KIF5B	kinesin family member 5B---Kinesin heavy chain	44.92	325	165	8	99	416	8	325	9e-72	255
NbS00015744g0008.1	methionine tRNA ligase/methionyl tRNA synthetase%2C/MetRS%2C	MARS	methionyl-tRNA synthetase---Methionyl-tRNA synthetase, cytoplasmic	49.62	661	304	7	9	663	256	893	0	676
NbS00016691g0013.1	methionine tRNA ligase/methionyl tRNA synthetase%2C/MetRS%2C	MARS	methionyl-tRNA synthetase---Methionyl-tRNA synthetase, cytoplasmic	46.78	699	312	10	13	707	251	893	0	638
Nbv6.1trA56859	probable methionine--trna ligase	MARS	methionyl-tRNA synthetase---Methionyl-tRNA synthetase, cytoplasmic	49.17	661	307	8	9	663	256	893	0	674
Nbv6.1trP30432	probable methionine--trna ligase	MARS	methionyl-tRNA synthetase---Methionyl-tRNA synthetase, cytoplasmic	48.5	666	314	8	13	672	251	893	0	660
Nbv6.1trA29984	probable methionine--trna ligase	MARS	methionyl-tRNA synthetase---Methionyl-tRNA synthetase, cytoplasmic	41.79	457	245	6	21	474	455	893	3e-117	371
Nbv6.1trA232987	probable uncharacterized protein LOC104215021	NBR1	neighbor of BRCA1 gene 1---Isoform 1 of Next to BRCA1 gene 1 protein	39.47	114	66	3	382	495	348	458	7e-17	82
NbS00018426g0019.1	ubiquitin associated UBA/TS N domain containing protein/octicosapeptide/Phox/Bemp1 PB1 domain containing protein	NBR1	neighbor of BRCA1 gene 1---Isoform 1 of Next to BRCA1 gene 1 protein	38.6	114	67	3	511	624	348	458	2e-16	81.3
Nbv6.1trP744	protein disulfide isomerase-like 1-4	P4HB	procollagen-proline, 2-oxoglutarate 4-dioxygenase (proline 4-hydroxylase), beta polypeptide---Protein disulfide-isomerase precursor	38.77	454	258	11	105	547	26	470	2e-97	307
Nbv6.1trA36576	serine threonine-protein kinase atg1	PRKAA1	protein kinase, AMP-activated, alpha 1 catalytic subunit---5'-AMP-activated protein kinase catalytic subunit alpha-1	31.88	276	178	6	10	283	20	287	7e-42	157
Nbv6.1trA46199	serine threonine-protein kinase atg1	PRKAA1	protein kinase, AMP-activated, alpha 1 catalytic subunit---5'-AMP-activated protein kinase catalytic subunit alpha-1	31.88	276	178	6	10	283	20	287	9e-42	157
NbS00012224g0007.1	Serine/threonine protein kinase protein	PRKAA1	protein kinase, AMP-activated, alpha 1 catalytic subunit---5'-AMP-activated protein kinase catalytic subunit alpha-1	33.08	260	165	4	2	260	13	264	2e-38	148
Nbv6.1trA73962	serine threonine-protein kinase atg1	PRKAA1	protein kinase, AMP-activated, alpha 1 catalytic subunit---5'-AMP-activated protein kinase catalytic subunit alpha-1	32.65	196	123	5	8	202	100	287	3e-28	116
Nbv6.1trA269680	serine threonine-protein kinase atg1	PRKCI	protein kinase C, iota---protein kinase C, iota	29.22	243	141	9	1	224	341	571	4e-25	107
Nbv6.1trA197115	atp-binding protein	PRPF4B	PRP4 pre-mRNA processing factor 4 homolog B (yeast)---Serine/threonine-protein kinase PRP4 homolog	34.23	333	197	8	868	1182	675	1003	3e-48	184
NbS00005985g0007.1	Kinase	PRPF4B	PRP4 pre-mRNA processing factor 4 homolog B (yeast)---Serine/threonine-protein kinase PRP4 homolog	33.93	333	198	8	890	1204	675	1003	1e-47	182
NbS00016411g0025.1	Kinase	PRPF4B	PRP4 pre-mRNA processing factor 4 homolog B (yeast)---Serine/threonine-protein kinase PRP4 homolog	28.36	335	189	10	840	1127	673	1003	3e-28	120
Nbv6.1trA194969	rab3 gtpase-activating protein catalytic subunit	RAB3GAP1	RAB3 GTPase activating protein subunit 1 (catalytic)---Similar to RAB3 GTPase-activating protein	40.53	190	96	3	379	558	582	764	1e-35	141
Nbv6.1trP8372	rab3 gtpase-activating protein catalytic subunit	RAB3GAP1	RAB3 GTPase activating protein subunit 1 (catalytic)---Similar to RAB3 GTPase-activating protein	40.53	190	96	3	379	558	582	764	1e-35	141
NbS00013207g0009.1	60S ribosomal protein L10a 1	RPL10A	ribosomal protein L10a---60S ribosomal protein L10a	65.42	214	74	0	1	214	4	217	1e-91	269
NbS00014760g0001.1	60S ribosomal protein L10a 1	RPL10A	ribosomal protein L10a---60S ribosomal protein L10a	63.85	213	77	0	2	214	3	215	6e-87	258
Nbv6.1trA100686	60s ribosomal protein l10a-1-like	RPL10A	ribosomal protein L10a---60S ribosomal protein L10a	61.57	216	72	1	9	213	2	217	6e-82	244
NbS00044021g0003.1	Ribosomal protein	RPL10A	ribosomal protein L10a---60S ribosomal protein L10a	53.39	236	88	3	2	236	3	217	3e-70	215
Nbv6.1trP54771	60s ribosomal protein l10a-1-like	RPL10A	ribosomal protein L10a---60S ribosomal protein L10a	65.49	142	49	0	2	143	3	144	7e-52	164
Nbv6.1trA198673	60s ribosomal protein l10a-1-like	RPL10A	ribosomal protein L10a---60S ribosomal protein L10a	64.17	120	43	0	1	120	67	186	2e-40	134
Nbv6.1trA213287	60s ribosomal protein l10-like	RPL10L	ribosomal protein L10-like---60S ribosomal protein L10-like	68.93	206	64	0	1	206	1	206	1e-100	292
Nbv6.1trP65517	60s ribosomal protein l10-like	RPL10L	ribosomal protein L10-like---60S ribosomal protein L10-like	69.42	206	63	0	1	206	1	206	2e-100	292
Nbv6.1trP77203	60s ribosomal protein l11-1	RPL11	ribosomal protein L11---Isoform 1 of 60S ribosomal protein L11	70.69	174	51	0	1	174	1	174	5e-91	265
Nbv6.1trP19462	60s ribosomal protein l11-1	RPL11	ribosomal protein L11---Isoform 1 of 60S ribosomal protein L11	70.69	174	51	0	62	235	1	174	7e-90	264
NbS00010427g0115.1	60s ribosomal protein l11-1	RPL11	ribosomal protein L11---Isoform 1 of 60S ribosomal protein L11	68.28	145	43	1	1	142	1	145	2e-67	203
Nbv6.1trP70429	60s ribosomal protein l11-1	RPL11	ribosomal protein L11---Isoform 1 of 60S ribosomal protein L11	65.06	83	29	0	2	84	70	152	2e-36	120
Nbv6.1trP32299	60s ribosomal protein l12	RPL12	ribosomal protein L12---60S ribosomal protein L12	67.07	164	53	1	1	164	1	163	4e-80	236
Nbv6.1trP3838	60s ribosomal protein l12	RPL12	ribosomal protein L12---60S ribosomal protein L12	66.46	164	54	1	1	164	1	163	8e-80	235
Nbv6.1trA158121	60s ribosomal protein l12	RPL12	ribosomal protein L12---60S ribosomal protein L12	67.63	139	44	1	9	147	26	163	2e-65	197
NbS00041012g0008.1	60S ribosomal protein L13	RPL13	ribosomal protein L13---60S ribosomal protein L13	55.72	201	89	0	4	204	6	206	8e-66	202
Nbv6.1trP17644	60s ribosomal protein l13-1	RPL13	ribosomal protein L13---60S ribosomal protein L13	55.22	201	90	0	4	204	6	206	8e-65	200
NbS00026051g0013.1	60S ribosomal protein L13	RPL13	ribosomal protein L13---60S ribosomal protein L13	55.39	204	88	1	4	207	6	206	1e-64	199
NbS00030768g0006.1	60S ribosomal protein L13	RPL13	ribosomal protein L13---60S ribosomal protein L13	55.12	205	84	2	47	247	6	206	3e-63	197
Nbv6.1trP19568	60s ribosomal protein l13-1-like	RPL13	ribosomal protein L13---60S ribosomal protein L13	56.41	195	77	2	59	249	16	206	2e-60	190
Nbv6.1trP3552	60s ribosomal protein l13a-4-like	RPL13A	ribosomal protein L13a---60S ribosomal protein L13a	59.16	191	78	0	12	202	7	197	5e-80	238
Nbv6.1trP17842	60s ribosomal protein l13a-4-like	RPL13A	ribosomal protein L13a---60S ribosomal protein L13a	59.79	189	76	0	13	201	8	196	1e-79	238
Nbv6.1trA109794	60s ribosomal protein l13a-4	RPL13A	ribosomal protein L13a---60S ribosomal protein L13a	61.2	183	71	0	12	194	7	189	5e-79	236
Nbv6.1trP69096	60s ribosomal protein l13a-4-like	RPL13A	ribosomal protein L13a---60S ribosomal protein L13a	58.64	191	79	0	12	202	7	197	2e-78	234
Nbv6.1trP76763	probable 60s ribosomal protein l14	RPL14	ribosomal protein L14---RPL14 protein	46.27	134	70	2	1	132	1	134	8e-35	120
Nbv6.1trA74128	60s ribosomal protein l14-1	RPL14	ribosomal protein L14---RPL14 protein	47.01	134	69	2	1	132	1	134	1e-34	119
Nbv6.1trA75455	60s ribosomal protein l14-1	RPL14	ribosomal protein L14---RPL14 protein	47.01	134	69	2	1	132	1	134	5e-34	118
NbS00021394g0006.1	60 ribosomal protein L14	RPL14	ribosomal protein L14---RPL14 protein	36.13	155	60	2	1	155	1	116	5e-26	96.7
Nbv6.1trP17614	60s ribosomal protein l15-like	RPL15	ribosomal protein L15---26 kDa protein	71.22	205	57	2	1	204	1	204	6e-104	300
Nbv6.1trA178237	60s ribosomal protein l15-like	RPL15	ribosomal protein L15---26 kDa protein	71.22	205	57	2	1	204	1	204	3e-103	298
Nbv6.1trP38388	60s ribosomal protein l15-like	RPL15	ribosomal protein L15---26 kDa protein	70.73	205	58	2	1	204	1	204	3e-102	295
Nbv6.1trP27073	60s ribosomal protein l15-like	RPL15	ribosomal protein L15---26 kDa protein	70.73	205	58	2	1	204	1	204	6e-102	294
Nbv6.1trA110493	60s ribosomal protein l15-like	RPL15	ribosomal protein L15---26 kDa protein	78.02	91	20	0	1	91	1	91	2e-49	154
NbS00007010g0113.1	NA	RPL15	ribosomal protein L15---26 kDa protein	61.84	76	28	1	158	232	48	123	5e-22	90.9
Nbv6.1trP54412	60s ribosomal protein l17-1-like	RPL17	ribosomal protein L17---60S ribosomal protein L17	65.88	170	56	2	1	170	1	168	2e-78	232
Nbv6.1trA12790	60s ribosomal protein l17-1-like	RPL17	ribosomal protein L17---60S ribosomal protein L17	67.66	167	52	2	1	167	1	165	1e-77	230
NbS00008466g0007.1	60S ribosomal protein L17	RPL17	ribosomal protein L17---60S ribosomal protein L17	63.64	132	46	2	1	132	39	168	8e-54	168
Nbv6.1trP13280	60s ribosomal protein l17-1-like	RPL17	ribosomal protein L17---60S ribosomal protein L17	50.86	175	75	5	1	171	1	168	2e-52	166
NbS00021061g0110.1	Ribosomal protein L18	RPL18	ribosomal protein L18---60S ribosomal protein L18	65.34	176	58	2	1	174	1	175	1e-78	234
NbS00025676g0010.1	Ribosomal protein L18	RPL18	ribosomal protein L18---60S ribosomal protein L18	65.91	176	57	2	1	174	1	175	2e-78	233
Nbv6.1trP14296	60s ribosomal protein l18-2-like	RPL18	ribosomal protein L18---60S ribosomal protein L18	65.34	176	58	2	1	174	1	175	1e-77	233
NbS00007750g0014.1	Ribosomal protein L18	RPL18	ribosomal protein L18---60S ribosomal protein L18	65.9	173	56	2	1	171	3	174	1e-76	229
NbS00013932g0015.1	Ribosomal protein L18	RPL18	ribosomal protein L18---60S ribosomal protein L18	58.67	196	57	3	1	194	2	175	2e-72	220
Nbv6.1trP22752	60s ribosomal protein l18a	RPL18A	ribosomal protein L18a---60S ribosomal protein L18a	52.63	171	78	1	26	196	9	176	1e-63	195
Nbv6.1trA228330	60s ribosomal protein l18a	RPL18A	ribosomal protein L18a---60S ribosomal protein L18a	50.28	177	85	1	2	178	3	176	2e-62	192
Nbv6.1trP73490	60s ribosomal protein l18a-like	RPL18A	ribosomal protein L18a---60S ribosomal protein L18a	51.26	119	55	1	1	119	22	137	2e-40	131
NbS00022677g0027.1	60S ribosomal protein L19 2	RPL19	ribosomal protein L19---60S ribosomal protein L19	68.59	191	56	1	1	191	1	187	7e-78	235
Nbv6.1trP56850	60s ribosomal protein l19-3	RPL19	ribosomal protein L19---60S ribosomal protein L19	71.27	181	48	1	1	181	1	177	1e-77	232
Nbv6.1trP65332	60s ribosomal protein l19-3	RPL19	ribosomal protein L19---60S ribosomal protein L19	68.04	194	57	2	23	216	1	189	6e-77	231
NbS00020925g0004.1	60S ribosomal protein L19 2	RPL19	ribosomal protein L19---60S ribosomal protein L19	69.15	188	47	2	1	188	1	177	2e-75	227
NbS00024093g0010.1	60S ribosomal protein L19 2	RPL19	ribosomal protein L19---60S ribosomal protein L19	62.44	205	49	2	1	205	1	177	5e-72	219
NbS00037623g0001.1	60S ribosomal protein L19 3	RPL19	ribosomal protein L19---60S ribosomal protein L19	64.64	181	60	1	1	181	1	177	9e-67	204
Nbv6.1trP58899	60s ribosomal protein l19-3	RPL19	ribosomal protein L19---60S ribosomal protein L19	71.43	147	38	1	2	148	32	174	4e-58	181
NbS00012223g0004.1	Ribosomal protein L19	RPL19	ribosomal protein L19---60S ribosomal protein L19	73.79	103	23	1	14	116	76	174	2e-35	122
Nbv6.1trA65478	60s ribosomal protein l19-3	RPL19	ribosomal protein L19---60S ribosomal protein L19	68.25	63	16	1	1	63	116	174	3e-23	87.4
Nbv6.1trP53202	60s ribosomal protein l21-1-like	RPL21	ribosomal protein L21---60S ribosomal protein L21	54.55	154	68	1	6	157	6	159	1e-51	163
Nbv6.1trP56805	60s ribosomal protein l21-1-like	RPL21	ribosomal protein L21---60S ribosomal protein L21	53.9	154	69	1	6	157	6	159	6e-51	161
Nbv6.1trP47201	60s ribosomal protein l21-1-like	RPL21	ribosomal protein L21---60S ribosomal protein L21	52.6	154	71	1	6	157	6	159	1e-50	160
Nbv6.1trA187516	60s ribosomal protein l21-1-like	RPL21	ribosomal protein L21---60S ribosomal protein L21	52.6	154	71	1	27	178	6	159	4e-50	160
NbS00017836g0015.1	60S ribosomal protein L22 2	RPL22	ribosomal protein L22---60S ribosomal protein L22	69.7	99	27	2	19	116	21	117	7e-33	112
NbS00024386g0011.1	60S ribosomal protein L22 2	RPL22	ribosomal protein L22---60S ribosomal protein L22	66.34	101	31	2	21	120	21	119	8e-32	109
Nbv6.1trA95896	60s ribosomal protein l22-2	RPL22	ribosomal protein L22---60S ribosomal protein L22	65.35	101	32	2	21	120	21	119	3e-31	108
Nbv6.1trA117657	60s ribosomal protein l22-2	RPL22	ribosomal protein L22---60S ribosomal protein L22	65.35	101	32	2	21	120	21	119	6e-31	107
NbS00056322g0001.1	60S ribosomal protein L22 2	RPL22	ribosomal protein L22---60S ribosomal protein L22	64.36	101	33	2	19	118	21	119	3e-30	105
Nbv6.1trA114306	60s ribosomal protein l23	RPL23	ribosomal protein L23---60S ribosomal protein L23	84.89	139	21	0	1	139	1	139	6e-84	243
NbS00047740g0003.1	50S ribosomal protein L14	RPL23	ribosomal protein L23---60S ribosomal protein L23	86.29	124	17	0	1	124	16	139	5e-75	220
NbS00004708g0003.1	50S ribosomal protein L14	RPL23	ribosomal protein L23---60S ribosomal protein L23	69.06	139	19	1	1	115	1	139	5e-61	184
Nbv6.1trP27867	60s ribosomal protein l23a-like	RPL23A	ribosomal protein L23a---60S ribosomal protein L23a	74.81	131	31	1	24	154	47	175	8e-62	189
NbS00000332g0115.1	60s ribosomal protein l23a-like	RPL23A	ribosomal protein L23a---60S ribosomal protein L23a	76.86	121	28	0	34	154	55	175	5e-61	187
Nbv6.1trP46844	60s ribosomal protein l23a-like	RPL23A	ribosomal protein L23a---60S ribosomal protein L23a	76.03	121	29	0	34	154	55	175	3e-60	185
NbS00017881g0010.1	60S ribosomal protein L24	RPL24	ribosomal protein L24---60S ribosomal protein L24	49.57	115	55	2	3	116	1	113	8e-33	113
Nbv6.1trP1418	60s ribosomal protein l24-like	RPL24	ribosomal protein L24---60S ribosomal protein L24	48.11	106	52	2	31	135	10	113	7e-27	98.2
Nbv6.1trA6916	60s ribosomal protein l26-1	RPL26L1	ribosomal protein L26-like 1---60S ribosomal protein L26-like 1	69.01	142	41	3	1	141	1	140	2e-63	191
NbS00059392g0001.1	Ribosomal protein L26 1	RPL26L1	ribosomal protein L26-like 1---60S ribosomal protein L26-like 1	69.01	142	41	3	1	141	1	140	3e-63	191
Nbv6.1trA12405	60s ribosomal protein l26-1	RPL26L1	ribosomal protein L26-like 1---60S ribosomal protein L26-like 1	69.01	142	41	3	1	141	1	140	3e-63	191
Nbv6.1trA31978	60s ribosomal protein l26-1	RPL26L1	ribosomal protein L26-like 1---60S ribosomal protein L26-like 1	66.9	142	44	3	1	141	1	140	9e-61	185
NbS00035409g0006.1	Ribosomal protein L26 1	RPL26L1	ribosomal protein L26-like 1---60S ribosomal protein L26-like 1	70.8	113	30	3	1	112	30	140	9e-50	155
Nbv6.1trA12178	60s ribosomal protein l27	RPL27	ribosomal protein L27---60S ribosomal protein L27	58.09	136	56	1	1	135	1	136	1e-52	163
Nbv6.1trA88604	60s ribosomal protein l27	RPL27	ribosomal protein L27---60S ribosomal protein L27	57.35	136	57	1	15	149	1	136	3e-52	163
Nbv6.1trP16932	60s ribosomal protein l27	RPL27	ribosomal protein L27---60S ribosomal protein L27	56.62	136	58	1	1	135	1	136	4e-52	162
Nbv6.1trA5091	60s ribosomal protein l28-1-like	RPL28	ribosomal protein L28---60S ribosomal protein L28	32.8	125	79	1	33	157	3	122	3e-18	75.5
Nbv6.1trA181920	60s ribosomal protein l28-1-like	RPL28	ribosomal protein L28---60S ribosomal protein L28	32	125	80	1	6	130	3	122	6e-18	73.9
NbS00038870g0030.1	Ribosomal protein L3	RPL3	ribosomal protein L3---60S ribosomal protein L3	68.53	394	117	3	1	388	1	393	0	561
Nbv6.1trA211581	60s ribosomal protein l3	RPL3	ribosomal protein L3---60S ribosomal protein L3	67.01	394	123	3	1	388	1	393	0	555
Nbv6.1trA251354	60s ribosomal protein l3-like	RPL3	ribosomal protein L3---60S ribosomal protein L3	68.02	394	119	3	1	388	1	393	0	558
Nbv6.1trP43008	60s ribosomal protein l3	RPL3	ribosomal protein L3---60S ribosomal protein L3	68.02	394	119	3	24	411	1	393	0	561
Nbv6.1trP48435	60s ribosomal protein l3	RPL3	ribosomal protein L3---60S ribosomal protein L3	68.27	394	118	3	1	388	1	393	0	560
Nbv6.1trP61511	60s ribosomal protein l3	RPL3	ribosomal protein L3---60S ribosomal protein L3	68.53	394	117	3	24	411	1	393	0	563
Nbv6.1trP53058	60s ribosomal protein l30-like	RPL30	ribosomal protein L30---60S ribosomal protein L30	80.73	109	21	0	1	109	1	109	7e-63	187
NbS00002504g0003.1	Ribosomal protein L30	RPL30	ribosomal protein L30---60S ribosomal protein L30	76.79	112	25	1	1	112	1	111	1e-60	182
Nbv6.1trA29503	60s ribosomal protein l30	RPL30	ribosomal protein L30---60S ribosomal protein L30	69.72	109	33	0	2	110	1	109	2e-55	169
Nbv6.1trP71451	60s ribosomal protein l30	RPL30	ribosomal protein L30---60S ribosomal protein L30	80	85	17	0	33	117	1	85	1e-45	144
Nbv6.1trP73091	60s ribosomal protein l31	RPL31	ribosomal protein L31---60S ribosomal protein L31	61.54	104	38	1	10	113	18	119	2e-43	139
Nbv6.1trP3924	60s ribosomal protein l31	RPL31	ribosomal protein L31---60S ribosomal protein L31	61.54	104	38	1	10	113	18	119	1e-42	137
NbS00014429g0017.1	60S ribosomal protein L36	RPL36	ribosomal protein L36---60S ribosomal protein L36	61.86	97	34	1	33	129	1	94	2e-33	114
Nbv6.1trA139422	60s ribosomal protein l36-2-like	RPL36	ribosomal protein L36---60S ribosomal protein L36	63.64	88	32	0	8	95	7	94	3e-32	109
NbS00007843g0209.1	60S ribosomal protein L37a	RPL37A	ribosomal protein L37a---60S ribosomal protein L37a	72.09	86	24	0	185	270	3	88	3e-39	132
NbS00030533g0009.1	60S ribosomal protein L37a	RPL37A	ribosomal protein L37a---60S ribosomal protein L37a	63.93	61	21	1	1	61	5	64	5e-22	80.9
NbS00032888g0009.1	60S ribosomal protein L38	RPL38	ribosomal protein L38---60S ribosomal protein L38	78.26	69	15	0	33	101	1	69	4e-35	115
Nbv6.1trA210320	60s ribosomal protein l4-1-like	RPL4	ribosomal protein L4---60S ribosomal protein L4	58.87	355	143	2	4	358	2	353	2e-140	409
Nbv6.1trA107185	60s ribosomal protein l4-1-like	RPL4	ribosomal protein L4---60S ribosomal protein L4	60.35	343	134	2	16	358	13	353	4e-139	405
Nbv6.1trA5383	60s ribosomal protein l4-like	RPL4	ribosomal protein L4---60S ribosomal protein L4	58.87	355	143	3	4	358	2	353	2e-138	404
Nbv6.1trA131660	60s ribosomal protein l4-1-like	RPL4	ribosomal protein L4---60S ribosomal protein L4	58.59	355	144	3	4	358	2	353	4e-138	403
Nbv6.1trP68432	60s ribosomal protein l4-1-like	RPL4	ribosomal protein L4---60S ribosomal protein L4	51.01	149	72	1	9	157	112	259	6e-50	165
Nbv6.1trA202662	60s ribosomal protein l4-like	RPL4	ribosomal protein L4---60S ribosomal protein L4	57.25	138	58	1	1	138	1	137	2e-42	143
Nbv6.1trA244594	60s ribosomal protein l5-like	RPL5	ribosomal protein L5---60S ribosomal protein L5	58.1	284	117	2	1	283	1	283	8e-109	319
Nbv6.1trP72839	60s ribosomal protein l5-like	RPL5	ribosomal protein L5---60S ribosomal protein L5	57.04	284	120	2	1	283	1	283	2e-108	318
Nbv6.1trA74446	60s ribosomal protein l5-like	RPL5	ribosomal protein L5---60S ribosomal protein L5	58.1	284	117	2	1	283	1	283	4e-108	317
Nbv6.1trP38704	60s ribosomal protein l5-like	RPL5	ribosomal protein L5---60S ribosomal protein L5	58.1	284	117	2	1	283	1	283	2e-107	315
Nbv6.1trP74572	60s ribosomal protein l5-like	RPL5	ribosomal protein L5---60S ribosomal protein L5	57.75	284	118	2	1	283	1	283	2e-107	315
Nbv6.1trA126646	60s ribosomal protein l5-like	RPL5	ribosomal protein L5---60S ribosomal protein L5	58.1	284	117	2	1	283	1	283	3e-107	315
Nbv6.1trP41032	60s ribosomal protein l5-like	RPL5	ribosomal protein L5---60S ribosomal protein L5	65.98	194	65	1	28	220	1	194	5e-85	255
Nbv6.1trA239447	60s ribosomal protein l5-like	RPL5	ribosomal protein L5---60S ribosomal protein L5	52.36	212	99	2	1	211	23	233	9e-67	207
Nbv6.1trA239446	60s ribosomal protein l5-like	RPL5	ribosomal protein L5---60S ribosomal protein L5	51.89	212	100	2	1	211	23	233	3e-66	205
Nbv6.1trP47475	60s ribosomal protein l6-like	RPL6	ribosomal protein L6---60S ribosomal protein L6	45.12	246	109	5	8	230	46	288	3e-61	194
Nbv6.1trA57621	60s ribosomal protein l6-like	RPL6	ribosomal protein L6---60S ribosomal protein L6	44.09	254	99	6	8	229	46	288	5e-61	193
Nbv6.1trA114336	60s ribosomal protein l6-like	RPL6	ribosomal protein L6---60S ribosomal protein L6	43.92	255	99	6	8	230	46	288	4e-60	191
NbS00017572g0018.1	60S ribosomal protein L6	RPL6	ribosomal protein L6---60S ribosomal protein L6	45.71	245	108	5	8	229	46	288	6e-60	191
Nbv6.1trA139794	60s ribosomal protein l6-like	RPL6	ribosomal protein L6---60S ribosomal protein L6	45.31	245	109	5	8	229	46	288	1e-58	187
NbS00021581g0010.1	60S ribosomal protein L6	RPL6	ribosomal protein L6---60S ribosomal protein L6	45.18	228	100	5	116	320	46	271	2e-52	175
Nbv6.1trA63010	60s ribosomal protein l6-like	RPL6	ribosomal protein L6---60S ribosomal protein L6	55.24	143	56	4	36	172	114	254	2e-42	143
Nbv6.1trA228136	60s ribosomal protein l6-like	RPL6	ribosomal protein L6---60S ribosomal protein L6	47.9	119	60	2	1	118	171	288	1e-30	109
Nbv6.1trA67492	60s ribosomal protein l7-2	RPL7	ribosomal protein L7---60S ribosomal protein L7	61.07	244	94	1	3	245	5	248	4e-104	303
Nbv6.1trP19854	60s ribosomal protein l7-2-like	RPL7	ribosomal protein L7---60S ribosomal protein L7	60.49	243	95	1	13	255	7	248	4e-103	301
Nbv6.1trA252389	60s ribosomal protein l7-4	RPL7	ribosomal protein L7---60S ribosomal protein L7	61.09	239	92	1	3	240	10	248	5e-103	300
NbS00061153g0003.1	60S ribosomal protein L7	RPL7	ribosomal protein L7---60S ribosomal protein L7	60.48	248	93	2	3	249	5	248	1e-102	300
Nbv6.1trA5223	60s ribosomal protein l7-4	RPL7	ribosomal protein L7---60S ribosomal protein L7	60.08	243	96	1	13	255	7	248	1e-102	300
Nbv6.1trP68164	60s ribosomal protein l7-2-like	RPL7	ribosomal protein L7---60S ribosomal protein L7	61.34	238	91	1	6	242	11	248	4e-102	298
Nbv6.1trA3389	60s ribosomal protein l7-1	RPL7	ribosomal protein L7---60S ribosomal protein L7	42.51	247	134	3	3	248	9	248	2e-64	202
Nbv6.1trA187926	60s ribosomal protein l7-2-like	RPL7	ribosomal protein L7---60S ribosomal protein L7	72.28	101	28	0	1	101	98	198	1e-53	167
NbS00010173g0011.1	Ribosomal protein L7a	RPL7A	ribosomal protein L7a---60S ribosomal protein L7a	57.49	247	104	1	11	256	20	266	3e-100	294
Nbv6.1trP45740	60s ribosomal protein l7a-2-like	RPL7A	ribosomal protein L7a---60S ribosomal protein L7a	57.49	247	104	1	13	258	20	266	6e-100	294
Nbv6.1trP16969	60s ribosomal protein l7a-2-like	RPL7A	ribosomal protein L7a---60S ribosomal protein L7a	56.8	250	107	1	10	258	17	266	2e-99	292
NbS00023515g0003.1	60S ribosomal protein L7a	RPL7A	ribosomal protein L7a---60S ribosomal protein L7a	56.4	250	108	1	10	258	17	266	6e-99	291
Nbv6.1trP16849	alpha- -glucan-protein synthase	RPL7A	ribosomal protein L7a---60S ribosomal protein L7a	57.89	247	103	1	71	316	20	266	9e-99	293
Nbv6.1trP38162	60s ribosomal protein l8-like	RPL8	ribosomal protein L8---60S ribosomal protein L8	70.97	248	72	0	1	248	1	248	1e-126	362
NbS00017622g0006.1	60S ribosomal protein L8	RPL8	ribosomal protein L8---60S ribosomal protein L8	70.56	248	73	0	1	248	1	248	2e-126	361
Nbv6.1trA61976	60s ribosomal protein l8-like	RPL8	ribosomal protein L8---60S ribosomal protein L8	70.97	248	72	0	1	248	1	248	2e-126	361
Nbv6.1trA55456	60s ribosomal protein l8-like	RPL8	ribosomal protein L8---60S ribosomal protein L8	69.59	217	66	0	1	217	4	220	9e-108	311
Nbv6.1trP40677	60s ribosomal protein l8-like	RPL8	ribosomal protein L8---60S ribosomal protein L8	64.07	167	60	0	1	167	1	167	1e-80	238
Nbv6.1trA220169	60s ribosomal protein l8-like	RPL8	ribosomal protein L8---60S ribosomal protein L8	72.19	151	42	0	2	152	98	248	2e-70	214
Nbv6.1trA119089	60s ribosomal protein l8-like	RPL8	ribosomal protein L8---60S ribosomal protein L8	68.35	139	44	0	1	139	82	220	4e-62	192
Nbv6.1trP58182	ribosomal protein l2	RPL8	ribosomal protein L8---60S ribosomal protein L8	34.69	196	114	5	50	233	21	214	1e-18	80.5
Nbv6.1trA105545	60s ribosomal protein l9-1-like	RPL9	ribosomal protein L9---60S ribosomal protein L9	57.22	194	80	1	1	194	1	191	1e-75	226
Nbv6.1trA176129	60s ribosomal protein l9-1-like	RPL9	ribosomal protein L9---60S ribosomal protein L9	56.7	194	81	1	1	194	1	191	3e-75	225
Nbv6.1trA244984	60s ribosomal protein l9-1-like	RPL9	ribosomal protein L9---60S ribosomal protein L9	56.5	177	74	1	6	182	18	191	9e-67	203
Nbv6.1trP16905	60s ribosomal protein l9-1-like	RPL9	ribosomal protein L9---60S ribosomal protein L9	50.54	186	88	2	1	186	10	191	1e-59	186
Nbv6.1trA47361	60s acidic ribosomal protein p0	RPLP0	ribosomal protein, large, P0---60S acidic ribosomal protein P0	53.61	319	145	2	3	321	2	317	9e-99	295
Nbv6.1trP71351	60s acidic ribosomal protein p0	RPLP0	ribosomal protein, large, P0---60S acidic ribosomal protein P0	53.61	319	145	2	3	321	2	317	2e-98	294
Nbv6.1trA117530	60s acidic ribosomal protein p1	RPLP1	ribosomal protein, large, P1---60S acidic ribosomal protein P1	48.21	112	56	1	2	111	3	114	2e-18	73.6
Nbv6.1trA117531	60s acidic ribosomal protein p1-like	RPLP1	ribosomal protein, large, P1---60S acidic ribosomal protein P1	49.11	112	54	1	2	110	3	114	2e-18	73.9
NbS00053503g0005.1	60S acidic ribosomal protein P1	RPLP1	ribosomal protein, large, P1---60S acidic ribosomal protein P1	45.54	112	59	1	2	111	3	114	2e-17	71.2
Nbv6.1trA168757	60s acidic ribosomal protein p1	RPLP1	ribosomal protein, large, P1---60S acidic ribosomal protein P1	49.18	61	31	0	2	62	3	63	2e-16	68.6
NbS00021044g0016.1	60s acidic ribosomal protein protein	RPLP2	ribosomal protein, large, P2---60S acidic ribosomal protein P2	60.61	66	26	0	1	66	1	66	1e-21	82
Nbv6.1trA65372	60s acidic ribosomal protein isoform 1	RPLP2	ribosomal protein, large, P2---60S acidic ribosomal protein P2	60.61	66	26	0	1	66	1	66	1e-21	82.4
NbS00000941g0015.1	60s acidic ribosomal protein protein	RPLP2	ribosomal protein, large, P2---60S acidic ribosomal protein P2	60.61	66	26	0	35	100	1	66	3e-21	82.4
Nbv6.1trP68173	60s acidic ribosomal protein isoform 1	RPLP2	ribosomal protein, large, P2---60S acidic ribosomal protein P2	59.09	66	27	0	1	66	1	66	4e-21	80.9
Nbv6.1trA7626	60s acidic ribosomal protein p2a-like	RPLP2	ribosomal protein, large, P2---60S acidic ribosomal protein P2	59.09	66	27	0	1	66	1	66	9e-21	80.1
Nbv6.1trP14272	40s ribosomal protein s13	RPS13	ribosomal protein S13---40S ribosomal protein S13	76.82	151	35	0	1	151	1	151	4e-84	245
Nbv6.1trP3841	40s ribosomal protein s14-2	RPS14	ribosomal protein S14---40S ribosomal protein S14	84.29	140	21	1	1	139	1	140	4e-83	242
Nbv6.1trP70032	40s ribosomal protein s14-2	RPS14	ribosomal protein S14---40S ribosomal protein S14	83.57	140	22	1	1	139	1	140	2e-82	241
Nbv6.1trP47007	40s ribosomal protein s15-like	RPS15	ribosomal protein S15---40S ribosomal protein S15	74.32	148	37	1	6	152	5	152	2e-72	215
Nbv6.1trA213884	40s ribosomal protein s15-like	RPS15	ribosomal protein S15---40S ribosomal protein S15	73.51	151	34	1	57	207	1	145	5e-72	216
NbS00013115g0003.1	40S ribosomal protein S15a 1	RPS15A	ribosomal protein S15a---40S ribosomal protein S15a	66.45	152	29	1	1	152	1	130	2e-68	204
Nbv6.1trP23049	40s ribosomal protein s16	RPS16	ribosomal protein S16---40S ribosomal protein S16	77.7	139	31	0	9	147	8	146	3e-79	232
NbS00056355g0003.1	40S ribosomal protein S18	RPS18	ribosomal protein S18---40S ribosomal protein S18	73.03	152	41	0	1	152	1	152	7e-83	241
Nbv6.1trP19832	40s ribosomal protein s18-like	RPS18	ribosomal protein S18---40S ribosomal protein S18	64.29	126	45	0	1	126	1	126	3e-58	181
Nbv6.1trA264033	40s ribosomal protein s18	RPS18	ribosomal protein S18---40S ribosomal protein S18	80	85	17	0	1	85	68	152	5e-47	147
Nbv6.1trA219589	40s ribosomal protein s19-3	RPS19	ribosomal protein S19---40S ribosomal protein S19	58.39	137	57	0	6	142	5	141	3e-56	173
NbS00006107g0001.1	40S ribosomal protein S2 2	RPS2	ribosomal protein S2---40S ribosomal protein S2	73.64	239	63	0	34	272	54	292	9e-129	369
NbS00016839g0002.1	40S ribosomal protein S2 2	RPS2	ribosomal protein S2---40S ribosomal protein S2	71.95	246	59	2	38	283	54	289	3e-125	360
NbS00055601g0001.1	Ribosomal protein S12/S23	RPS23	ribosomal protein S23---40S ribosomal protein S23	79.72	143	28	1	32	173	1	143	1e-80	237
Nbv6.1trP52801	40s ribosomal protein s24-1	RPS24	ribosomal protein S24---Isoform 1 of 40S ribosomal protein S24	68.22	129	40	1	17	145	4	131	1e-46	148
NbS00017796g0009.1	40S ribosomal protein S25 1	RPS25	ribosomal protein S25---40S ribosomal protein S25	65.43	81	28	0	25	105	33	113	2e-28	99.8
Nbv6.1trP3553	40s ribosomal protein s3-3	RPS3	ribosomal protein S3---40S ribosomal protein S3	83.8	216	35	0	1	216	1	216	2e-129	367
Nbv6.1trP58727	40s ribosomal protein s3-3-like	RPS3	ribosomal protein S3---40S ribosomal protein S3	82.51	223	35	1	1	223	1	219	2e-129	367
Nbv6.1trP30065	40s ribosomal protein s4-like	RPS4X	ribosomal protein S4, X-linked---40S ribosomal protein S4, X isoform	71.37	262	75	0	1	262	1	262	7e-140	395
Nbv6.1trP28367	40s ribosomal protein s4-like	RPS4X	ribosomal protein S4, X-linked---40S ribosomal protein S4, X isoform	70.61	262	77	0	1	262	1	262	2e-139	394
Nbv6.1trP28368	40s ribosomal protein s4-like	RPS4X	ribosomal protein S4, X-linked---40S ribosomal protein S4, X isoform	70.99	262	76	0	1	262	1	262	3e-139	394
NbS00003570g0008.1	40S ribosomal protein S5 2	RPS5	ribosomal protein S5---40S ribosomal protein S5	68.78	221	38	5	7	224	7	199	1e-102	297
NbS00011165g0113.1	40S ribosomal protein S5 2	RPS5	ribosomal protein S5---40S ribosomal protein S5	74.04	104	26	1	20	123	16	118	1e-51	169
Nbv6.1trP1324	40s ribosomal protein s6-like	RPS6	ribosomal protein S6---40S ribosomal protein S6	67.77	242	71	4	1	241	1	236	4e-106	308
Nbv6.1trP68267	40s ribosomal protein s6-like	RPS6	ribosomal protein S6---40S ribosomal protein S6	67.36	242	72	4	1	241	1	236	1e-105	307
Nbv6.1trP17350	40s ribosomal protein s6-like	RPS6	ribosomal protein S6---40S ribosomal protein S6	66.53	242	74	4	18	258	1	236	2e-104	305
NbS00000439g0011.1	40S ribosomal protein S6	RPS6	ribosomal protein S6---40S ribosomal protein S6	65.08	252	71	5	1	251	1	236	5e-103	301
Nbv6.1trA118205	40s ribosomal protein s7-like	RPS7	ribosomal protein S7---40S ribosomal protein S7	55.5	191	80	2	1	187	1	190	4e-70	212
Nbv6.1trA228338	40s ribosomal protein s7-like	RPS7	ribosomal protein S7---40S ribosomal protein S7	60.28	141	52	1	2	138	50	190	2e-55	172
Nbv6.1trP19501	40s ribosomal protein s7-like	RPS7	ribosomal protein S7---40S ribosomal protein S7	51.12	178	82	2	20	193	1	177	8e-54	175
Nbv6.1trA187403	eukaryotic translation initiation factor 3 subunit i-like	STRAP	serine/threonine kinase receptor associated protein---Serine-threonine kinase receptor-associated protein	28.25	315	193	10	3	314	7	291	1e-26	105
Nbv6.1trP17033	eukaryotic translation initiation factor 3 subunit i-like	STRAP	serine/threonine kinase receptor associated protein---Serine-threonine kinase receptor-associated protein	28.25	315	193	10	3	314	7	291	2e-26	105
NbS00002652g0220.1	tubulin alpha chain	TUBA1C	tubulin, alpha 1c---TUBA1C protein	75.26	481	74	2	56	536	12	447	0	741
NbS00031544g0010.1	Tubulin alpha 7 chain	TUBA1C	tubulin, alpha 1c---TUBA1C protein	85.78	450	63	1	1	450	1	449	0	820
Nbv6.1trP26162	tubulin alpha chain	TUBA1C	tubulin, alpha 1c---TUBA1C protein	86.03	451	61	1	1	451	1	449	0	822
Nbv6.1trP73929	tubulin alpha-3 chain	TUBA1C	tubulin, alpha 1c---TUBA1C protein	83.07	449	76	0	1	449	1	449	0	796
Nbv6.1trA184988	alpha- partial	TUBA1C	tubulin, alpha 1c---TUBA1C protein	85.16	182	24	1	2	183	269	447	1e-114	335
Nbv6.1trA121378	tubulin beta-2 chain	TUBB2A	tubulin, beta 2A---Tubulin beta-2A chain	85.58	430	62	0	1	430	1	430	0	775
Nbv6.1trP4607	tubulin beta-5 chain	TUBB2A	tubulin, beta 2A---Tubulin beta-2A chain	86.14	433	57	1	1	433	1	430	0	783
Nbv6.1trP52057	tubulin beta-6 chain isoform x2	TUBB2A	tubulin, beta 2A---Tubulin beta-2A chain	86.51	430	58	0	1	430	1	430	0	783
Nbv6.1trP68479	tubulin beta chain	TUBB2A	tubulin, beta 2A---Tubulin beta-2A chain	84.85	396	60	0	1	396	1	396	0	707
Nbv6.1trA88398	tubulin beta-1 chain	TUBB2A	tubulin, beta 2A---Tubulin beta-2A chain	85.78	232	33	0	1	232	1	232	4e-140	401
Nbv6.1trP58422	thioredoxin chloroplastic-like	TXN	thioredoxin---Thioredoxin	41.84	98	56	1	131	228	8	104	1e-21	85.1
NbS00033917g0007.1	ATPase AAA type%2C CDC48 protein	VCP	valosin-containing protein---Transitional endoplasmic reticulum ATPase	72.93	835	157	6	5	829	2	777	0	1220
NbS00046481g0008.1	Cell division cycle protein 48	VCP	valosin-containing protein---Transitional endoplasmic reticulum ATPase	80.08	522	103	1	345	866	253	773	0	835
Nbv6.1trA1493	protein tipd	WDR5	WD repeat domain 5---WD repeat protein 5	28.36	275	183	5	218	485	38	305	1e-31	122
Nbv6.1trA201572	protein tipd	WDR5	WD repeat domain 5---WD repeat protein 5	28	275	184	5	218	485	38	305	1e-31	122
NbS00032670g0023.1	WD 40 repeat protein	WDR5	WD repeat domain 5---WD repeat protein 5	28.36	275	183	5	212	479	38	305	3e-31	121
Nbv6.1trP28238	14-3-3 protein	YWHAE	tyrosine 3-monooxygenase/tryptophan 5-monooxygenase activation protein, epsilon polypeptide---14-3-3 protein epsilon	76.83	246	54	1	8	253	4	246	2e-132	376
Nbv6.1trP4045	14-3-3 protein	YWHAE	tyrosine 3-monooxygenase/tryptophan 5-monooxygenase activation protein, epsilon polypeptide---14-3-3 protein epsilon	78.05	246	51	2	5	250	4	246	5e-132	375
Nbv6.1trP51988	14-3-3 protein	YWHAE	tyrosine 3-monooxygenase/tryptophan 5-monooxygenase activation protein, epsilon polypeptide---14-3-3 protein epsilon	77.05	244	54	1	8	251	4	245	5e-132	375
Nbv6.1trA62570	14-3-3 protein	YWHAE	tyrosine 3-monooxygenase/tryptophan 5-monooxygenase activation protein, epsilon polypeptide---14-3-3 protein epsilon	76.95	243	55	1	5	247	4	245	2e-130	371
NbS00056344g0007.1	14 3 3 protein A	YWHAE	tyrosine 3-monooxygenase/tryptophan 5-monooxygenase activation protein, epsilon polypeptide---14-3-3 protein epsilon	76.95	243	55	1	5	247	4	245	3e-130	370
Nbv6.1trP47675	14-3-3-like protein a	YWHAE	tyrosine 3-monooxygenase/tryptophan 5-monooxygenase activation protein, epsilon polypeptide---14-3-3 protein epsilon	79.4	233	46	2	6	238	4	234	3e-130	372
NbS00059178g0006.1	14 3 3 protein beta/alpha B	YWHAE	tyrosine 3-monooxygenase/tryptophan 5-monooxygenase activation protein, epsilon polypeptide---14-3-3 protein epsilon	67.37	236	74	1	65	300	4	236	4e-114	331
NbS00017559g0109.1	NA	YWHAE	tyrosine 3-monooxygenase/tryptophan 5-monooxygenase activation protein, epsilon polypeptide---14-3-3 protein epsilon	67.07	164	54	0	180	343	51	214	2e-79	244
Nbv6.1trA124569	14-3-3 protein 4-like	YWHAE	tyrosine 3-monooxygenase/tryptophan 5-monooxygenase activation protein, epsilon polypeptide---14-3-3 protein epsilon	71.69	166	45	2	4	169	2	165	2e-78	234
