# Supplementary material for: N-terminal β-strand underpins biochemical specialization of an ATG8 isoform
Source: PLoS Biol. 2019 Jul 22;17(7):e3000373. doi: 10.1371/journal.pbio.3000373 (PMC6675122; doi:10.1371/journal.pbio.3000373)
Supplement: S3 Table — For each N. benthamiana interactor in the IP-MS dataset, the putative AIMs were predicated using iLIR [40]. These putative AIMs are recorded by N. benthamiana accession (“Nb”), with the start (“Nb_start”) and end (“Nb_end”) points of the AIM included, as well as the sequence (“Nb_sequence”) and iLIR prediction score (“Nb_PSSM”). For N. benthamiana proteins with multiple predicted AIMs, all are included. For each protein, the closest A. thaliana (“At”) and M. polymorpha (“Mp”) homologs were also analysed for putative AIMs, and those conserved with N. benthamiana were recorded. For each conserved AIM, the conservation score (number of positions conserved) was defined (“At_conserved” and “Mp_conserved”), as well as the AIM start and end sites, sequence, and prediction score. AIM, ATG8-interacting motif; ATG8, autophagy-related protein 8; IP-MS, immunoprecipitation followed by mass spectrometry. (XLSX) [file pbio.3000373.s019.xlsx]

## Sheet: Sheet1
Nb	Nb_AIMs	Nb_start	Nb_end	Nb_sequence	Nb_PSSM	At	At_conserved_AIMs	At_conservation_score	At_start	At_end	At_sequence	At_PSSM	Mp	Mp_conserved_AIMs	Mp_conservation_score	Mp_start	Mp_end	Mp_sequence	Mp_PSSM
NbS00000332g0115.1	1	140	145	PDYDAL	16	AT3G55280.2	1	6	140	145	PDYDAL	16	Mapoly0028s0094.1	1	5	144	149	SDYDAL	17
NbS00000439g0011.1	2	211	216	AEYQKL	12	AT5G10360.1	1	5	211	216	ADYQKL	15	Mapoly0098s0025.1	1	5	211	216	GEYQKL	12
		221	226	AEYQKL	12			0							0
NbS00001524g0009.1	1	140	145	DSYLIL	15	AT3G05530.1	2	6	141	146	DSYLIL	15	Mapoly0085s0078.1	2	6	141	146	DSYLIL	15
		230	235	ATFLKL	10			6	231	236	ATFLKL	10			5	231	236	ATYLKL	15
NbS00002437g0006.1	2	19	24	GEFIKV	10	AT2G32240.1	1	6	46	51	GEFIKV	10	NA	NA
		310	315	EDFLAL	15			0
NbS00002652g0220.1	2	109	114	AVFVDL	7	AT4G14960.2	2	6	65	70	AVFVDL	7	Mapoly0061s0068.2	2	6	65	70	AVFLDL	6
		516	521	KDYEEV	16			6	430	435	KDYEEV	16			6	430	435	KDYEEV	16
NbS00003826g0005.1	1	301	306	FDFDPL	16	AT4G35090.1	1	6	282	287	FDFDPL	16	Mapoly0125s0005.1	0	0
NbS00004550g0007.1	1	785	790	KEFVVL	13	AT5G20490.1	0	0					Mapoly0012s0190.1	0	0
NbS00005284g0009.1	1	84	89	ADFVKV	14	AT1G75950.1	0	0					Mapoly0007s0013.1	1	6	86	91	ADFVKV	14
NbS00005908g0003.1	1	5	10	DSYQLV	13	AT5G59480.5	0	0					NA	NA
NbS00005985g0007.1	2	394	399	GSFLDV	9	AT1G73460.2	1	4	369	374	GSYLDV	10	Mapoly0049s0040.1	1	5	523	528	GSFLDI	10
		416	421	GSWLSV	16			0							0
NbS00006010g0008.1	1	71	76	SSFEEL	13	AT1G76760.1	1	4	71	76	DSFEDL	14	Mapoly0166s0016.1	0	0
NbS00006107g0001.1	1	69	74	KEYQII	13	AT1G59359.1	1	6	82	87	KEYQII	14	Mapoly0027s0187.1	0	0
NbS00006116g0019.1	1	282	287	FDFDPL	16	AT4G35090.1	1	6	282	287	FDFDPL	16	Mapoly0125s0005.1	0	0
NbS00007750g0014.1	1	23	28	DVYLKL	10	AT3G05590.1	1	6	23	28	DVYLKL	10	Mapoly0118s0037.1	0	0
NbS00008412g0009.1	1	190	195	AGYDAV	11	AT2G45290.2	1	5	155	160	AGYDSV	11	Mapoly0013s0012.2	0	0
NbS00008470g0012.1	1	147	152	PSYEDI	12	AT4G25130.1	1	5	129	134	PSYEDV	11	Mapoly0029s0018.1	0	0
NbS00009154g0017.1	9	364	369	ASFTEV	10	AT3G02260.2	2	0					Mapoly0031s0115.1	1	0
		873	878	SSWVSI	19			0							0
		1033	1038	LGWDFL	18			0							0
		1041	1046	GSWLSL	17			0							0
		2009	2014	RMFLIV	11			4	1941	1946	RVFLLV	6			0
		2135	2140	GDYQVL	16			0							0
		3063	3068	DGYQDV	13			0							0
		4142	4147	PVYLLI	7			0							0
		4841	4846	LTYDIV	11			6	4804	4809	LTYDIV	11			6	4947	4952	LTYDIV	11
NbS00010427g0115.1	1	86	91	KEYELL	13	AT2G42740.1	1	6	89	94	KEYELL	13	Mapoly0038s0097.1	1	6	89	94	KEYELL	13
NbS00012224g0007.1	3	14	19	GDYVIV	16	AT2G37840.1	0	0					Mapoly0022s0025.1	1	0
		436	441	DSFELI	14			0							0
		443	448	KEYVLV	12			0							5	452	457	REYVLV	13
NbS00012784g0015.1	1	243	248	FDFDPL	16	AT4G35090.1	1	6	282	287	FDFDPL	16	Mapoly0125s0005.1	0	0
NbS00013115g0003.1	1	121	126	FGYIVL	13	AT5G59850.1	1	6	99	104	FGYIVL	13	Mapoly0083s0020.1	1	5	48	53	FGFIVL	12
NbS00013825g0003.1	1	793	798	KDYDML	18	AT5G16730.1	1	5	683	688	KDYDLL	16	NA	NA
NbS00013932g0015.1	2	22	27	DVYLKL	10	AT3G05590.1	1	6	23	28	DVYLKL	10	Mapoly0118s0037.1	0	0
		220	225	LSWLKI	16			0							0
NbS00014166g0016.1	1	804	809	EVWDSL	15	AT3G12020.4	0	0					Mapoly0019s0177.2	0	0
NbS00014666g0005.1	1	4	9	LGFTTI	10	AT1G26880.1	0	0					Mapoly0148s0016.1	0	0
NbS00015568g0013.1	2	13	18	EMWLKL	18	AT4G19860.1	1	0					Mapoly0131s0029.1	0	0
		478	483	EEWEIV	20			3	472	477	ESWDII	20			0
NbS00016411g0025.1	1	363	368	GSWLSV	16	AT1G73460.2	1	4	369	374	GSYLDV	10	Mapoly0049s0040.1	0	0
NbS00016445g0012.1	1	133	138	AMYVAI	12	AT5G09810.1	1	6	133	138	AMYVAI	12	Mapoly0016s0137.1	1	6	133	138	AMYVAI	12
NbS00016691g0013.1	2	431	436	SGYDSI	13	AT4G13780.1	1	0					Mapoly0045s0011.1	0	0
		807	812	KVWETL	15			6	755	760	KVWETL	18			0
NbS00016839g0002.1	1	73	78	KEFQII	12	AT1G59359.1	1	5	82	87	KEYQII	13	Mapoly0027s0187.1	0	0
NbS00017142g0001.1	1	82	87	LTWESL	17	AT5G03290.1	1	6	92	97	LTWESL	17	Mapoly0002s0215.1	0	0
NbS00017213g0030.1	1	98	103	LDYLDL	14	AT2G21250.1	1	6	98	103	LDYLDL	14	Mapoly0086s0056.3	1	5	100	105	LEYLDL	11
NbS00017796g0009.1	1	45	50	ATYDKL	12	AT4G39200.1	1	6	46	51	ATYDKL	12	Mapoly0114s0042.1	1	5	47	52	STYDKL	13
NbS00018083g0002.1	1	67	72	KTFLAV	9	AT1G79850.1	0	0					Mapoly0027s0119.1	1	3	115	120	KTFVVL	12
NbS00018426g0019.1	3	616	621	RVWVLI	15	AT4G24690.1	2	6	479	484	RVWVLI	15	Mapoly0100s0042.1	2	6	471	476	RVWVLI	15
		800	805	AEWDPI	19			5	659	664	SEWDPI	15			5	749	754	ADWDPI	22
		860	865	AEWDPI	19			0							0
NbS00019118g0008.1	1	767	772	KEFVVL	13	AT5G20490.1	0	0					Mapoly0012s0190.1	0	0
NbS00021061g0110.1	1	23	28	DVYLKL	10	AT3G05590.1	1	6	23	28	DVYLKL	10	Mapoly0118s0037.1	0	0
NbS00021394g0006.1	1	164	169	LSFILL	9	AT4G27090.1	0	0					Mapoly0030s0040.1	0	0
NbS00025676g0010.1	1	23	28	DVYLKL	10	AT3G05590.1	1	6	23	28	DVYLKL	10	Mapoly0118s0037.1	0	0
NbS00026565g0005.1	2	972	977	ASFIDL	10	AT1G62020.1	2	3	951	956	SMFLDL	11	Mapoly0007s0005.1	0	0
		1185	1190	ATYVPI	12			5	1163	1168	STYVPI	13			0
NbS00031319g0001.1	2	933	938	ASFIDL	10	AT1G62020.1	2	3	951	956	SMFLDL	11	Mapoly0007s0005.1	0	0
		1146	1151	ATYVPI	12			5	1163	1168	STYVPI	13			0
NbS00031544g0010.1	2	65	70	AVFVDL	7	AT4G14960.2	2	6	65	70	AVFVDL	7	Mapoly0120s0003.2	2	6	65	70	AVFLDL	6
		430	435	KDYEEV	16			6	430	435	KDYEEV	16			6	430	435	KDYEEV	16
NbS00032670g0023.1	1	2	7	RSYEEV	13	AT5G50230.1	0	0					Mapoly0102s0055.1	0	0
NbS00032824g0016.1	1	77	82	RSWQLI	18	AT1G01510.1	0	0					Mapoly0077s0060.1	0	0
NbS00033917g0007.1	1	631	636	ADYLLL	15	AT5G03340.1	0	0					Mapoly0096s0020.2	0	0
NbS00036341g0012.1	1	47	52	RSYIAL	12	AT1G30630.1	0	0					Mapoly0002s0056.1	1	6	46	51	RSYIAL	12
NbS00037623g0001.1	1	122	127	DMYIKV	13	AT3G16780.1	0	0					Mapoly0068s0058.1	0	0
NbS00038870g0030.1	1	323	328	DDYLLI	18	AT1G61580.1	1	4	323	328	EDYLMI		Mapoly0001s0237.1	1	3	323	328	EDYLMI	18
NbS00051557g0007.1	1	1202	1207	ATYVPI	12	AT1G62020.1	1	5	1163	1168	STYVPI	13	Mapoly0007s0005.1	0	0
NbS00053127g0003.1	1	86	91	GGYLDL	11	NA	NA						Mapoly0063s0024.1	0	0
NbS00055086g0001.1	1	1135	1140	KDFIDI	14	AT1G76810.1	1	4	1204	1209	REFIDI	12	Mapoly0112s0026.1	0	0
NbS00056355g0003.1	1	7	12	EEFQHI	12	AT4G09800.1	1	6	7	12	EEFQHI	12	Mapoly0124s0041.1	1	6	7	12	EEFQHI	12
NbS00061153g0003.1	1	117	122	GVFLKV	5	AT2G44120.2	1	6	119	124	GVFLKV	5	Mapoly0050s0096.1	0	0
Nbv6.1trA100398	2	1033	1038	PEYTVL	13	AT3G13330.1	0	0					Mapoly0069s0005.2	0	0
		1256	1261	SSFQSV	10			0							0
Nbv6.1trA100631	3	138	143	GEWESL	19	AT2G20580.1	1	0					Mapoly0136s0010.1	2	0
		334	339	EGYLTL	13			6	327	332	EGYLTL	13			6	334	339	EGYLTL	13
		885	890	EGFVVL	13			0							5	886	891	EGFVIL	13
Nbv6.1trA10086	1	452	457	AGFTSL	10	AT3G48730.1	1	6	446	451	AGFTSL	10	Mapoly0094s0038.1	1	6	291	296	AGFTSL	10
Nbv6.1trA102912	1	43	48	DDFDPV	17	AT1G29800.1	0	0					Mapoly0037s0060.2	0	0
Nbv6.1trA10385	2	99	104	KGFEAL	11	AT3G56130.1	0	0					Mapoly0008s0014.2	0	0
		199	204	SGYVLV				0							0
Nbv6.1trA104339	1	883	888	DDWTLI	24	AT4G10710.2	0	0					NA	NA
Nbv6.1trA105545	1	43	48	LDFQLI	13	AT1G33140.1	1	6	43	48	LDFQLI	13	Mapoly0020s0166.1	1	5	43	48	LDFQMI	15
Nbv6.1trA106888	2	46	51	GEFIKV	10	AT2G32240.1	1	6	46	51	GEFIKV	10	NA	NA
		337	342	EDFLAL	15			0
Nbv6.1trA108466	1	485	490	KGYEVL	13	AT5G56000.1	1	6	485	490	KGYEVL	13	Mapoly0002s0217.1	1	6	489	494	KGYEVL	13
Nbv6.1trA108594	1	525	530	ETYQVV	12	AT5G05010.2	1	3	402	407	ETYVSL	13	Mapoly0022s0045.1	1	5	522	527	DSYQVV	14
Nbv6.1trA109841	1	1270	1275	DGWQSV	19	AT1G01320.3	1	5	1239	1244	DGWQPV	19	Mapoly0060s0041.2	0	0
Nbv6.1trA110145	1	509	514	REFDKI	13	AT3G11130.1	1	6	26	31	REFDKI	13	Mapoly0045s0097.1	1	5	509	514	KEFDKI	12
Nbv6.1trA114250	2	109	114	SSFVAL	12	AT5G65960.1	1	0					Mapoly0024s0125.7	0	0
		269	274	LEYEIL	13			5	251	256	LEYEVL	13			0
Nbv6.1trA11863	1	848	853	KSYTSL	11	AT3G09560.4	1	6	866	871	KSYTSL	11	Mapoly0089s0039.2	1	5	892	897	KSYTSI	11
Nbv6.1trA120233	1	42	47	SSFTFL	12	AT5G10770.1	0	0					Mapoly0271s0001.1	0	0
Nbv6.1trA121038	1	43	48	DDFDPV	17	AT1G29800.1	0	0					Mapoly0037s0060.2	0	0
Nbv6.1trA121215	2	248	253	SVYDPL	9	AT1G08800.4	0	0					Mapoly0056s0058.8	0	0
		757	762	EEWVEV	20			0							0
Nbv6.1trA1216	1	258	263	ATYDEI	13	AT1G13440.1	1	6	257	262	ATYDEI	13	Mapoly0206s0011.1	1	4	266	271	ATYEEV	12
Nbv6.1trA12178	1	69	74	KTFIKL	10	AT4G15000.1	0	0					Mapoly0020s0150.1	0	0
Nbv6.1trA122217	1	848	853	KSYTSL	11	AT3G09560.4	1	6	866	871	KSYTSL	11	Mapoly0089s0039.2	1	5	892	897	KSYTSI	11
Nbv6.1trA123281	1	1251	1256	KDFIDI	14	AT1G76810.1	1	4	1204	1209	REFIDI	12	Mapoly0112s0026.1	1	3	1445	1450	REFIEI	13
Nbv6.1trA1295	1	380	385	DTYEII	16	AT1G74040.1	0	0					Mapoly0002s0332.1	0	0
Nbv6.1trA131517	1	228	233	SDWVSI	23	AT3G49140.1	1	3	231	236	EEWVAI	20	Mapoly0002s0015.1	0	0
Nbv6.1trA134724	2	147	152	PEYDIV	13	AT3G04120.1	1	0					Mapoly0206s0011.1	0	0
		258	263	ASYDEI	13			5	257	262	ATYDEI	13			0
Nbv6.1trA134752	1	324	329	EDYIFV	16	AT1G08550.3	1	6	304	309	EDYIFV	16	Mapoly0111s0023.1	1	3	357	362	DDFVFV
Nbv6.1trA135785	5	454	459	EMYDIL	14	AT5G24350.3	0	0					Mapoly0143s0007.1	0	0
		551	556	KVWDFL	15			0							0
		1881	1886	DVYDEV	11			0							0
		2246	2251	LEFLVL	11			0							0
		2373	2378	PSWDSV	17			0							0
Nbv6.1trA135984	3	275	280	RTWETL	20	AT2G44140.3	1	0					Mapoly0153s0038.1	1	0
		498	498	DSFDAV	13			0							0
		510	515	DEWQLL	21			4	462	467	DDWQML	26			4	438	443	DDWQIL	25
Nbv6.1trA142821	1	380	385	DTYEII	16	AT1G74040.1	0	0					Mapoly0002s0332.1	0	0
Nbv6.1trA142887	2	140	145	DSYLIL	15	AT3G05530.1	2	6	141	146	DSYLIL	15	Mapoly0085s0078.1	2	6	141	146	DSYLIL	15
		230	235	ATFLKL	10			6	231	236	ATFLKL	10			5	231	236	ATYLKL	11
Nbv6.1trA144221	1	15	20	GMFQVL	11	AT2G14110.1	1	5	15	20	GMFQIL	11	Mapoly0042s0019.8	0	0
Nbv6.1trA144687	5	22	27	EEFDEL	14	AT1G72550.1	2	0					Mapoly0013s0023.1	5	6	22	27	EEFDEL	14
		173	178	FTYEAL	13			6	172	177	FTYEAL	13			6	174	179	FTYEAL	13
		409	414	AGYTEV	11			0							5	411	416	AGFTEV	10
		446	451	SEFEVV	13			0							5	449	454	SDFEVV	16
		507	512	SGFELI	12			6	172	177	FTYEAL	13			5	510	515	SGFEVI	13
Nbv6.1trA145750	2	204	209	SVYDPL	9	AT1G08800.4	0	0					Mapoly0056s0058.8	0	0
		663	668	EEWVEV	20			0							0
Nbv6.1trA154863	1	381	386	DDWTLI	24	AT4G10710.2	0	0					NA	NA
Nbv6.1trA156253	1	217	222	KDYDML	18	AT5G16730.1	1	5	683	688	KDYDLL	18	NA	NA
Nbv6.1trA15940	2	509	514	REFDKI	13	AT3G11130.1	1	6	509	514	REFDKI	13	Mapoly0045s0097.1	2	5	509	514	KEFDKI	12
		525	530	PDYLFL	16			0							6	525	530	PDYLFL	16
Nbv6.1trA159973	2	571	576	AEFQAL	11	AT2G31900.4	0	0					Mapoly0012s0190.1	0	0
		752	757	KEFIAL	11			0							0
Nbv6.1trA161987	1	451	456	AGFTSL	10	AT3G48730.1	1	6	446	451	AGFTSL	10	Mapoly0094s0038.1	1	6	291	296	AGFTSL	10
Nbv6.1trA162402	1	355	360	FSFEKL	12	AT3G46780.1	0	0					Mapoly0154s0018.1	0	0
Nbv6.1trA171884	3	138	143	GEWESL	19	AT2G20580.1	2	0					Mapoly0136s0010.1	3	0
		334	339	EGYLTL	13			6	327	332	EGYLTL	13			6	334	339	EGYLTL	13
		885	890	EGFVIL	13			5	877	882	EGFIIL	12			6	886	891	EGFVIL	13
Nbv6.1trA174189	1	37	42	GEFIKV	10	AT2G32240.1	1	6	46	51	GEFIKV	10	Mapoly0030s0143.1	0	0
Nbv6.1trA176129	1	43	48	LDFQLI	13	AT1G33140.1	1	6	43	48	LDFQLI	13	Mapoly0020s0166.1	1	5	43	48	LDFQMI	15
Nbv6.1trA181809	1	145	150	GVWEFL	15	AT5G52580.1	0	0					Mapoly0045s0037.2	0	0
Nbv6.1trA181920	1	8	31	LVWEMV	14	AT2G19730.3	0	0					Mapoly0002s0184.2	0	0
Nbv6.1trA184404	1	184	189	EEWVKI	20	AT5G14740.1	1	5	246	251	EDWVKI	23	Mapoly0053s0046.1	0	0
Nbv6.1trA184988	1	163	168	KDYEEV	16	AT1G50010.1	1	6	430	435	KDYEEV	16	Mapoly0066s0086.1	1	6	430	435	KDYEEV	16
Nbv6.1trA1863	1	334	339	EGYLTL	13	AT2G20580.1	1	6	327	332	EGYLTL	13	Mapoly0136s0010.1	1	6	334	339	EGYLTL	13
Nbv6.1trA186373	3	247	252	RTWETL	20	AT2G44140.3	1	0					Mapoly0153s0038.1	1	0
		465	470	DSFDAV	13			0							0
		482	487	DEWQLL	21			4	462	467	DDWQML	26			4	438	443	DDWQIL	25
Nbv6.1trA186377	3	247	252	RTWETL	20	AT2G44140.3	1	0					Mapoly0153s0038.1	1	0
		465	470	DSFDAV	13			0							0
		482	487	DEWQLL	21			4	462	467	DDWQML	26			4	438	443	DDWQIL	25
Nbv6.1trA187516	1	58	63	GDYVDV	15	AT1G57860.1	1	6	22	27	KGYIPL	11	Mapoly0052s0065.1	1	5	37	42	GDYVDI	16
Nbv6.1trA1886	1	120	125	DMFIKL	13	AT1G79990.2	0	0					Mapoly0022s0125.2	0	0
Nbv6.1trA193151	1	161	166	SGFVAV	11	AT5G50920.1	1	6	164	169	SGFVAV	11	Mapoly0113s0004.3	1	6	175	180	SGFVAV	11
Nbv6.1trA194969	2	22	27	KVFTDI	6	AT5G55060.1	1	4	25	30	RVFTDL	7	Mapoly0021s0054.1	0	0
		562	567	KEYVIV	13			0							0
Nbv6.1trA197115	2	394	399	GSFLDV	9	AT1G73460.2	1	5	369	374	GSYLDV	10	Mapoly0049s0040.5	1	5	523	528	GSFLDI	10
		416	421	GSWLSV	16			0							0
Nbv6.1trA19802	1	136	141	EDWEDV	22	AT1G66070.2	0	0					Mapoly0038s0048.1	0	0
Nbv6.1trA200490	1	436	441	DDWTLI	24	AT4G10710.2	0	0					NA	NA
Nbv6.1trA201621	2	252	257	GVFEVL	8	AT5G28540.1	1	6	246	251	GVFEVL	8	Mapoly0031s0144.1	1	6	241	246	GVFEVL	8
		663	668	ESYDEL	14			0						0	0
Nbv6.1trA205096	1	5	10	FVFTSI	7	AT1G65930.1	0	0					Mapoly0112s0021.1	0	0
Nbv6.1trA206321	1	201	206	DMYEDV	14	AT5G43060.1	1	5	247	252	DSYEDV	14	Mapoly0083s0026.1	1	5	254	259	DSYEDV	14
Nbv6.1trA206516	2	162	167	FEYDKL	14	AT5G52580.3	1	4	334	339	LEFDKL	11	Mapoly0045s0037.2	1	0
		243	248	SEYETL	15			0							4	473	478	EEYEIL	15
Nbv6.1trA209158	2	140	145	DSYLIL	15	AT3G05530.1	2	6	141	146	DSYLIL	15	Mapoly0085s0078.1	2	6	141	146	DSYLIL	15
		230	235	ATFLKL	10			6	231	236	ATFLKL	10			6	231	236	ATFLKL	10
Nbv6.1trA209536	1	115	120	SDFVKV	15	AT1G75950.1	0	0					Mapoly0007s0013.1	1	5	86	91	ADFVKV	14
Nbv6.1trA211552	5	621	626	RMFLIV	11	AT3G02260.3	3	4	1942	1947	RVFLLV	6	Mapoly0031s0115.1	2	0
		1672	1677	DGYQDV	13			5	2983	2988	DGFQDV	12			4	3078	3083	DGWQEV	20
		2832	2837	PVYLLI	7			0							0
		3503	3508	LSYDIV	11			5	4805	4810	LTYDIV	11			5	4947	4952	LTYDIV	11
		3713	3718	EGWEVV	19			0							0
Nbv6.1trA211581	1	323	328	EDFLLI	15	AT1G61580.1	1	4	323	328	EDYLMI	18	Mapoly0001s0237.1	1	4	323	328	EDYLMI	18
Nbv6.1trA214287	1	61	66	PEYEKL	13	AT2G47470.1	1	6	60	65	PEYEKL	13	Mapoly0016s0144.1	1	6	64	69	PEYEKL	13
Nbv6.1trA215551	1	155	160	AGYDAV	11	AT2G45290.2	1	5	155	160	AGYDSV	11	Mapoly0013s0012.2	0	0
Nbv6.1trA219589	1	32	37	PEWTDL	18	AT5G61170.1	0	0					Mapoly0002s0140.1	0	0
Nbv6.1trA219734	1	222	227	SSFTSL	11	AT4G13670.1	1	3	267	272	AVFTSV	5	Mapoly0004s0042.1	0	0
Nbv6.1trA220150	1	58	63	EEWVKI	20	AT5G14740.9	1	5	174	179	EDWVKI	23	Mapoly0053s0046.1	0	0
Nbv6.1trA221888	1	255	260	ATYDEI	13	AT1G13440.1	1	6	257	262	ATYDEI	13	Mapoly0206s0011.1	1	4	266	271	ATYEEV	12
Nbv6.1trA221889	1	255	260	ATYDEI	13	NA	NA						Mapoly0206s0011.1	1	4	266	271	ATYEEV	12
Nbv6.1trA222741	1	155	160	AGYDAV	11	AT2G45290.2	1	5	155	160	AGYDSV	11	Mapoly0013s0012.2	0	0
Nbv6.1trA223693	1	884	889	DDWTLI	24	AT4G10710.2	0	0					NA	NA
Nbv6.1trA223694	1	915	920	DDWTLI	24	AT4G10710.2	0	0					NA	NA
Nbv6.1trA22398	2	204	209	SVYDPL	9	AT1G08800.4	0	0					Mapoly0056s0058.8	0	0
		667	672	EEWVEV	20			0							0
Nbv6.1trA226360	2	37	42	GEFIKV	10	AT2G32240.1	1	6	46	51	GEFIKV	10	NA	NA
		328	333	EDFLAL	15			0
Nbv6.1trA232987	2	487	492	RVWVLI	15	AT4G24690.1	2	6	479	484	RVWVLI	15	Mapoly0100s0042.1	2	6	471	476	RVWVLI	15
		671	676	AEWDPI	19			5	659	664	SEWDPI	20			5	749	754	ADWDPI	22
Nbv6.1trA233324	4	505	510	AEFQAL	11	AT2G31900.4	0	0					Mapoly0012s0190.2	1	0
		686	691	KEFIAL	11			0							0
		1372	1377	SSWDEL	20			0							6	848	853	SSWDEL	20
		1491	1496	SDFQFL	16			0							0
Nbv6.1trA234445	1	194	199	FVWEKV	14	AT5G40690.1	0	0					Mapoly0030s0028.1	0	0
Nbv6.1trA235626	2	106	111	KGFEAL	11	AT3G56130.1	0	0					Mapoly0008s0014.2	0	0
		205	210	SGYVLV	12			0							0
Nbv6.1trA23575	1	373	378	KDYDML	18	AT5G16730.1	1	5	683	688	KDYDLL	16	NA
Nbv6.1trA236071	1	134	139	FGFLEL	12	AT4G21980.2	0	0					Mapoly0001s0494.2	0	0
Nbv6.1trA239564	1	2	7	EDWEDV	22	AT1G66070.2	0	0					Mapoly0038s0048.3	0	0
Nbv6.1trA243772	2	133	138	AMYVAI	12	AT3G12110.1	1	6	133	138	AMYVAI	12	Mapoly0016s0137.1	1	6	133	138	AMYVAI	12
		218	223	LSYIAL	10			0							0
Nbv6.1trA244984	2	1	6	LDFQLI	13	AT1G33140.1	1	0					Mapoly0020s0166.1	1	5	43	48	LDFQMI	15
		31	36	LDFQLI	13			6	43	48	LDFQLI	13			0
Nbv6.1trA245897	1	64	69	PDFEEL	16	AT3G46220.3	0	0					Mapoly0007s0143.2	0	0
Nbv6.1trA247721	2	304	309	FEYDKL	14	AT5G52580.1	1	4	328	333	LEFDKL	11	Mapoly0045s0037.2	1	4	473	478	EEYEIL	15
		385	390	SEYETL	15			0							0
Nbv6.1trA248234	1	191	196	FVWEKV	14	AT5G40690.1	0	0					Mapoly0030s0028.1	0	0
Nbv6.1trA251354	1	323	328	DDYLLI	18	AT1G61580.1	1	4	323	328	EDYLMI	18	Mapoly0001s0237.1	1	4	323	328	EDYLMI	18
Nbv6.1trA252389	1	112	117	GVFLKV	5	AT3G13580.9	1	6	116	121	GVFLKV	5	Mapoly0050s0096.1	0	0
Nbv6.1trA252519	1	124	129	KTFLAV	9	AT1G79850.1	1	3	116	121	KSFVAL		Mapoly0027s0119.1	1	3	115	120	KTFVVL	12
Nbv6.1trA253146	1	370	375	DDWTLI	24	AT4G10710.2	0	0					NA	NA
Nbv6.1trA254880	2	2	7	GVFTFV	6	AT5G57290.3	1	0					Mapoly0006s0174.1	1	4	2	7	AVFTFI	7
		63	68	AVFQVI	7			5	63	68	AVFVVI	8			0
Nbv6.1trA266902	2	509	514	REFDKI	13	AT3G08530.1	2	6	509	514	REFDKI	13	Mapoly0045s0097.1	2	5	509	514	KEFDKI	12
		525	530	PDYLFL	16			6	525	530	PDYLFL	16			6	525	530	PDYLFL	16
Nbv6.1trA269680	1	296	301	DSFELI	14	AT2G37840.1	0	0					Mapoly0022s0025.1	0	0
Nbv6.1trA32780	1	194	199	EEWVKI	20	AT5G14740.1	1	5	246	251	EDWVKI	23	Mapoly0105s0019.1	0	0
Nbv6.1trA34973	2	509	514	REFDKI	13	AT3G11130.1	1	6	509	514	REFDKI	13	Mapoly0045s0097.1	2	5	509	514	KEFDKI	12
		525	530	PDYLFL	16			0							6	525	530	PDYLFL	16
Nbv6.1trA36576	1	387	392	DSFELI	14	AT2G37840.1	0	0					Mapoly0022s0025.1	0	0
Nbv6.1trA368	1	191	196	FVWEKV	14	AT5G40690.1	0	0					Mapoly0030s0028.1	0	0
Nbv6.1trA39226	1	90	95	LDYLDL	14	AT2G21250.1	1	6	98	103	LDYLDL	4	Mapoly0086s0056.3	1	5	100	105	LEYLDL	11
Nbv6.1trA40617	3	200	205	GVWEFL	15	AT5G52580.1	1	0					Mapoly0045s0037.2	1	0
		357	362	LEFDKL	11			6	328	333	LEFDKL	11			0
		438	443	LEYETI	13			0							4	473	578	EEYEIL	15
Nbv6.1trA43810	2	571	576	AEFQAL	11	AT2G31900.4	0	0					Mapoly0012s0190.1	0	0
		752	757	KEFIAL	11			0							0
Nbv6.1trA46199	1	398	403	DSFELI	14	AT2G37840.1	0	0					Mapoly0022s0025.1	0	0
Nbv6.1trA47396	1	144	149	KGYEVL	13	AT5G56000.1	1	6	485	490	KGYEVL	13	Mapoly0002s0217.1	1	6	489	494	KGYEVL	13
Nbv6.1trA48377	1	379	384	DDWTLI	24	AT4G10710.2	0	0					NA	NA
Nbv6.1trA48404	2	229	234	SVYDPL	9	AT1G08800.4	0	0					Mapoly0056s0058.8	0	0
		711	716	EEWVEV	20			0							0
Nbv6.1trA5085	1	104	109	DEFDDL	15	AT5G64740.1	0	0					Mapoly0076s0014.1	0	0
Nbv6.1trA5091	2	8	13	LVWEIV	13	AT2G19730.3	1	5	8	13	LIWEIV	13	Mapoly0002s0184.2	0	0
		35	40	LVWEIV	13			0							0
Nbv6.1trA51090	1	406	411	GDYLAV	14	AT5G27640.3	1	5	418	423	GEYLAV	11	Mapoly0108s0028.1	1	6	432	437	GDYLAV	14
Nbv6.1trA51091	1	406	411	GDYLAV	14	AT5G27640.3	1	5	418	423	GEYLAV	11	Mapoly0108s0028.1	1	6	432	437	GDYLAV	14
Nbv6.1trA5133	1	225	230	SSFTSL	11	AT4G13670.1	1	3	267	272	AVFTSL	5	Mapoly0004s0042.1	0	0
Nbv6.1trA5223	1	127	132	GVFLKV	5	AT3G13580.9	1	6	116	121	GVFLKV	5	Mapoly0050s0096.1	0	0
Nbv6.1trA52888	2	204	209	SVYDPL	9	AT1G08800.4	0	0					Mapoly0056s0058.8	0	0
		688	693	EEWVEV	20			0							0
Nbv6.1trA53307	1	185	190	GEFEDV	11	AT2G02010.2	1	6	268	273	GEFEDV	11	Mapoly0121s0037.1	1	6	219	224	GEFEDV	11
Nbv6.1trA55078	2	624	629	GGFLDL	10	AT5G47940.1	0	0					Mapoly0003s0122.1	0	0
		843	848	DVFLSL	9			0							0
Nbv6.1trA5666	3	205	210	GDWVSV	21	AT1G73380.1	0	0					Mapoly0114s0003.2	0	0
		261	266	ESFIAL	11			0							0
		353	363	SEFQEL	13			0							0
Nbv6.1trA57112	2	676	681	ADYVSV	15	NA	NA						NA	NA
		1916	1921	ADYLAV	14
Nbv6.1trA57245	3	145	150	GVWEFL	15	AT5G52580.1	1	0					Mapoly0045s0037.2	1	0
		302	307	LEFDKL	11			6	328	333	LEFDKL	11			0
		383	388	SEYETI	15			0							0				15
Nbv6.1trA57246	3	145	150	GVWEFL	15	AT5G52580.1	1	0					Mapoly0045s0037.2	0	0
		302	307	LEFDKL	11			6	328	333	LEFDKL	11			0
		383	388	SEYETI	15			0							0				15
Nbv6.1trA58078	1	1287	1292	KDFIDI	14	AT1G76810.1	1	4	1204	1209	REFIDI	13	Mapoly0112s0026.1	0	0
Nbv6.1trA60239	2	509	514	REFDKI	13	AT3G11130.1	1	6	509	514	REFDKI	13	Mapoly0045s0097.1	2	5	509	514	KEFDKI	12
		525	530	PDYLFL	16			0							6	525	530	PDYLFL	16
Nbv6.1trA62417	1	155	160	AGYDAV	11	AT2G45290.2	1	5	155	160	AGYDSV	11	Mapoly0013s0012.2	0	0
Nbv6.1trA63223	5	22	27	EEFDEL	14	AT1G72550.1	2	0					Mapoly0013s0023.1	5	6	22	27	EEFDEL	14
		173	178	FTYEAL	13			6	172	177	FTYEAL	13			6	174	179	FYEAL	13
		409	414	AGYTEV	11			0							5	411	416	AGFTEV	10
		446	451	SEFEVV	13			0							5	449	454	SDFEVV	16
		507	512	SGFELI	12			6	506	511	SGFELI	12			5	510	515	SGFEVI	13
Nbv6.1trA63517	3	145	150	GVWEFL	15	AT5G52580.1	1	0					Mapoly0045s0037.2	0	0
		302	307	LEFDKL	11			6	328	333	LEFDKL	11			0
		383	388	SEYETI	15			0							0				15
Nbv6.1trA64141	4	571	576	AEFQAL	11	AT2G31900.4	0	0					Mapoly0012s0190.1	1	0
		752	757	KEFIAL	11			0							0
		1437	1442	SSWDEL	20			0							6	1407	1412	SSWDEL	20
		1556	1561	SDFQFL	16			0							0
Nbv6.1trA67492	1	117	122	GVFLKV	5	AT3G13580.9	1	6	116	121	GVFLKV	5	Mapoly0050s0096.1	0	0
Nbv6.1trA73422	2	302	307	LEFDKL	11	AT5G52580.1	1	6	328	333	LEFDKL	11	Mapoly0045s0037.2	0	0
		383	388	SEYETI	15			0							0				15
Nbv6.1trA73959	1	79	84	EDFLAL	15	AT2G32240.1	0	0					Mapoly0001s0335.1	0	0
Nbv6.1trA73962	1	306	311	DSFELI	14	AT2G37840.1	0	0					Mapoly0022s0025.1	0	0
Nbv6.1trA76488	1	449	454	EDWDLI	23	AT4G08540.1	0	0					Mapoly0103s0077.5	0	0
Nbv6.1trA76622	1	253	258	DMYEDV	14	AT5G43060.1	1	5	247	252	DSYEDV	14	Mapoly0083s0026.1	1	5	254	259	DSYEDV	14
Nbv6.1trA76748	2	37	42	DSYLIL	15	AT3G05530.1	2	6	141	146	DSYLIL	15	Mapoly0085s0078.1	2	6	141	146	DSYLIL	15
		127	132	ATFLKL	10			6	231	236	ATFLKL	10			5	231	236	ATYLKL	11
Nbv6.1trA78303	1	1268	1273	DGWQSV	19	AT1G01320.3	1	5	319	324	GSYDLV	11	Mapoly0060s0041.2	0	0
Nbv6.1trA8369	2	98	103	GVWEAI	14	AT5G06830.1	1	6	74	79	GVWEAI	14	Mapoly0080s0041.1	1	5	100	105	GEWDAI	19
		109	114	KEYIFL	13			0							0
Nbv6.1trA84339	1	43	48	DDFDPV	17	AT1G29800.1	0	0					Mapoly0037s0060.2	0	0
Nbv6.1trA95178	2	137	142	REFDKI	13	AT3G11130.1	1	6	509	514	REFDKI	13	Mapoly0045s0097.1	2	5	509	514	KEFDKI	12
		153	158	PDYLFL	16			0							6	525	530	PDYLFL	16
Nbv6.1trA95180	2	137	142	REFDKI	13	AT3G11130.1	1	6	509	514	REFDKI	13	Mapoly0045s0097.1	2	5	509	514	KEFDKI	12
		153	158	PDYLFL	16			0							6	525	530	PDYLFL	16
Nbv6.1trA97857	1	190	195	GEFEDV	11	AT2G02010.2	1	6	268	273	GEFEDV	11	Mapoly0121s0037.1	1	6	219	224	GEFEDV	11
Nbv6.1trP13120	1	247	252	GVFEVL	8	AT5G42020.1	1	6	246	251	GVFEVL	8	Mapoly0031s0144.1	1	6	241	246	GVFEVL	8
Nbv6.1trP1324	1	211	216	AEYQKL	12	AT5G10360.1	1	5	211	216	ADYQKL	15	Mapoly0098s0025.1	1	5	211	216	GEYQKL	12
Nbv6.1trP14272	1	23	28	PSWLKI	17	AT4G00100.1	0	0					Mapoly0044s0132.1	1	6	23	28	PSWLKI	17
Nbv6.1trP14296	1	23	28	DVYLKL	10	AT3G05590.1	1	6	23	28	DVYLKL	10	Mapoly0118s0037.1	0	0
Nbv6.1trP14845	1	243	248	ADYLAV	14	AT5G61060.1	0	0					Mapoly0049s0028.1	1	5	241	246	LDYLAV	13
Nbv6.1trP16905	1	34	39	LDFQLI	13	AT1G33140.1	1	6	43	48	LDFQLI	13	Mapoly0020s0166.1	1	5	43	48	LDFQMI	15
Nbv6.1trP17350	1	228	233	ADYQKL	15	AT5G10360.1	1	6	211	216	ADYQKL	15	Mapoly0098s0025.1	1	4	211	216	GEYQKL	12
Nbv6.1trP17478	1	251	256	RVYVAI	9	AT3G11400.1	1	6	241	246	RVYVAI	9	Mapoly0059s0037.1	0	0
Nbv6.1trP17657	1	61	66	ETFTKV	10	AT4G34450.1	1	5	61	66	ESFTKV	10	Mapoly0005s0083.1	0	0
Nbv6.1trP17801	2	232	237	PDFDEI	16	AT2G31130.6	0	0					Mapoly0024s0071.1	0	0
		353	358	SDWEII	24			0							0
Nbv6.1trP19462	2	26	31	RTFTTL	12	AT2G42740.1	1	0					Mapoly0038s0097.1	1	0
		150	155	KEYELL	13			6	89	94	KEYELL	13			6	89	94	KEYELL	13
Nbv6.1trP19501	2	207	212	FTYLFL	13	AT3G02560.3	0	0					Mapoly0060s0109.1	0	0
		216	221	DSWVIL	22			0							0
Nbv6.1trP19726	3	173	178	PTWTKL	17	AT5G65620.2	1	0					Mapoly0137s0031.1	0	0
		243	248	PDWESL	22			0							0
		350	355	PSYLAV	10			5	332	337	PSYLPV	10			0
Nbv6.1trP19813	2	226	231	EDFDDL	16	AT5G17290.1	0	0					Mapoly0019s0054.4	1	0
		238	243	ESWDKI	19			0							4	179	184	ESYDHI	13
Nbv6.1trP19832	1	7	12	EEFQHI	12	AT4G09800.1	1	6	7	12	EEFQHI	12	Mapoly0124s0041.1	1	6	7	12	EEFQHI	12
Nbv6.1trP19854	1	127	132	GVFLKV	5	AT3G13580.9	1	5	116	121	GVFLKV	5	Mapoly0050s0096.1	0	0
Nbv6.1trP21404	1	925	930	DDWTLI	24	AT4G10710.2	0	0					NA	NA
Nbv6.1trP21586	1	116	121	ESFVVL	13	AT3G61710.1	1	5	110	115	ESFVVV	12	Mapoly0091s0016.1	1	6	153	158	ESFVVL	13
Nbv6.1trP21647	2	121	126	DVYQLL	10	AT4G34260.1	2	4	139	144	DVYQIV	10	Mapoly0115s0027.2	0	0
		320	325	DDYQKL	18			5	346	351	GDYQKL	15			0
Nbv6.1trP22773	1	216	221	GEFEDV	11	AT2G02010.2	1	6	268	273	GEFEDV	11	Mapoly0121s0037.1	1	6	219	224	GEFEDV	11
Nbv6.1trP22941	5	86	91	EVYVSV	8	AT5G40450.2	0	0					NA	NA
		1133	1138	AEYVAV	12			0
		1619	1624	ADYVAV	15			0
		2085	2090	ADYLAV	14			0
		3554	3559	DEWEEI	23			0
Nbv6.1trP23488	2	60	65	GDFIDL	14	AT4G29380.1	0	0					Mapoly0002s0158.1	0	0
		820	825	DSYVFL	16			0							0
Nbv6.1trP2377	1	871	876	SVYEKI	9	AT1G09010.1	0	0					Mapoly0034s0073.1	0	0
Nbv6.1trP25495	1	88	93	AMYVAI	12	AT3G12110.1	1	6	133	138	AMYVAI		Mapoly0016s0139.1	1	6	133	138	AMYVAI	12
Nbv6.1trP25686	2	362	367	LEFLDV	9	AT3G48730.1	1	0					Mapoly0094s0038.1	1	0
		544	549	AGFTSL	10			6	446	451	AGFTSL	10			6	456	461	AGFTSL	10
Nbv6.1trP26130	1	53	58	AVFQTV	6	AT3G56240.3	1	6	52	57	AVFQTV	6	Mapoly0058s0015.1	0	0
Nbv6.1trP26162	2	65	70	AVFVDL	7	AT4G14960.2	2	6	65	70	AVFVDL	7	Mapoly0061s0068.2	2	6	65	70	AVFVDL	7
		430	435	KDYEEV	16			6	430	435	KDYEEV	16			6	430	435	KDYEEV	16
Nbv6.1trP27867	1	140	145	PDYDAL	16	AT3G55280.2	1	6	140	145	PDYDAL	16	Mapoly0028s0094.1	1	5	144	149	SDYDAL	17
Nbv6.1trP28367	1	203	208	GSFETV	11	AT5G58420.1	1	5	203	208	GSFETI	12	Mapoly0012s0120.1	1	3	203	208	GSFDII	12
Nbv6.1trP28368	1	203	208	GSFETV	11	AT5G58420.1	1	5	203	208	GSFETI	12	Mapoly0012s0120.1	1	3	203	208	GSFDII	12
Nbv6.1trP2846	1	86	91	KSYDEL	13	AT4G13030.1	0	0					Mapoly0051s0107.1	0	0
Nbv6.1trP28612	2	148	153	PTFTLL	10	AT3G57990.1	0	0					Mapoly0061s0112.1	0	0
		188	193	FGFVPL	12			0							0
Nbv6.1trP30042	1	170	175	KSYEFV	12	AT3G57070.1	1	4	159	164	ESYEIV	13	Mapoly0022s0043.1	0	0
Nbv6.1trP30065	1	203	208	GSFETV	11	AT5G58420.1	1	5	203	208	GSFETI	12	Mapoly0012s0120.1	1	3	203	208	GSFDII	12
Nbv6.1trP30074	11	15	20	GMFQVL	11	AT2G14110.1	1	5	15	20	GMFQIL	11	Mapoly0042s0019.8	0	0
Nbv6.1trP32898	1	849	854	KDYTSL	11	AT3G09560.4	1	6	866	871	KSYTSL	11	Mapoly0089s0039.2	1	4	892	897	KSYTSI	11
Nbv6.1trP33140	1	98	103	LDYLDL	14	AT2G21250.1	1	6	98	103	LDYLDL	14	Mapoly0086s0056.3	1	5	100	105	LEYLDL	11
Nbv6.1trP33991	2	16	21	KDFVDI	15	AT1G50920.1	2	5	16	21	KEFVDI	12	Mapoly0056s0118.1	1	5	16	21	KDFIDI	14
		111	116	KDYVKL	16			6	111	116	KDYVKL	12			0
Nbv6.1trP34322	1	485	490	KGYEVL	13	AT5G56000.1	1	6	485	490	KGYEVL	13	Mapoly0002s0217.1	1	6	489	494	KGYEVL	13
Nbv6.1trP35973	2	46	51	GEFIKV	10	AT2G32240.1	1	6	46	51	GEFIKV	10	NA	NA
		337	342	EDFLAL	15			0
Nbv6.1trP35998	1	799	804	KDYDML	18	AT5G16730.1	1	5	683	688	KDYDLL	16	NA	NA
Nbv6.1trP36246	1	1293	1298	KDFIDI	14	AT1G76810.1	1	4	1204	1209	REFIDI	12	Mapoly0112s0026.1	1	3	1445	1450	REFIEI	13
Nbv6.1trP37774	1	73	78	SSFEEL	13	AT1G76760.1	1	4	71	76	DSFEDL	1	Mapoly0166s0016.1	0	0
Nbv6.1trP38393	2	47	52	RSYIAL	12	AT1G30630.1	1	0					Mapoly0002s0056.1	2	6	46	51	RSYIAL	12
		53	58	GSYQLV	10			6	54	59	GSYQLV	10			6	52	57	GSYQLV	10
Nbv6.1trP3841	1	38	43	DTFIHV	12	AT3G11510.1	1	6	38	43	DTFIHV	12	Mapoly0008s0132.1	1	5	39	44	DTFVHV	13
Nbv6.1trP4035	1	320	325	KVFDEV	7	AT4G33470.1	0	0					Mapoly0029s0117.1	1	5	340	345	AVFDEV	7
Nbv6.1trP40491	1	282	287	FDFDPL	16	AT4G35090.1	1	6	282	287	FDFDPL	16	Mapoly0125s0005.1	0	0
Nbv6.1trP41303	1	485	490	KGYEVL	13	AT5G56030.1	0	0					Mapoly0002s0217.1	1	6	489	494	KGYEVL	13
Nbv6.1trP41622	2	2	7	GVFTFV	6	AT5G57290.3	1	0					Mapoly0006s0174.1	1	4	2	7	AVFTFI	7
		63	68	AVFQVI	7			4	63	68	AVFVVI	8			0
Nbv6.1trP43008	1	346	351	EDFLLI	15	AT1G61580.1	1	4	323	328	EDYLMI	18	Mapoly0001s0237.1	1	4	323	328	EDYLMI	18
Nbv6.1trP4521	1	142	147	SVYEPL	9	ATCG00120.1	1	6	142	147	SVYEPL	9	Mapoly4078s0001.1	0	0
Nbv6.1trP46844	1	140	145	PDYDAL	16	AT3G55280.2	1	6	140	145	PDYDAL	16	Mapoly0028s0094.1	1	5	144	149	SDYDAL	17
Nbv6.1trP47090	1	41	46	SGFQSV	10	AT3G01500.4	0	0					Mapoly0053s0046.1	0	0
Nbv6.1trP47201	1	37	42	GDYVDV	15	AT1G57860.1	1	6	22	27	GDYVDV	15	Mapoly0052s0065.1	1	5	37	42	GDYVDI	16
Nbv6.1trP47978	1	61	66	PEYEKL	13	AT2G47470.1	1	6	60	65	PEYEKL	13	Mapoly0016s0144.1	1	6	64	69	PEYEKL	13
Nbv6.1trP48435	1	323	328	EDYLLI	16	AT1G61580.1	1	5	323	328	EDYLMI	18	Mapoly0001s0237.1	1	5	323	328	EDYLMI	18
Nbv6.1trP4951	8	291	296	ASFTEV	10	AT3G02260.2	2	0					Mapoly0031s0115.1	1	0
		799	804	SSWVSI	19			0							0
		959	964	LGWDFL	18			0							0
		967	972	GSWLSL	17			0							0
		1935	1940	RMFLIV	11			0							0
		2989	2994	DGYQDV	13			5	2982	2987	DGFQDV	12			0
		4149	4154	PVYLLI	7			0							0
		4820	4825	LTYDIV	11			6	4804	4809	LTYDIV	11			6	4947	4952	LTYDIV	11
Nbv6.1trP51356	1	161	166	SGFVAV	11	AT5G50920.1	1	6	164	169	SGFVAV	11	Mapoly0113s0004.3	1	6	175	180	SGFVAV	11
Nbv6.1trP51402	1	141	146	LVYQEL	7	AT4G02570.4	0	0					Mapoly0012s0104.1	0	0
Nbv6.1trP51995	1	42	47	SSFTFL	12	AT5G10770.1	0	0					Mapoly0271s0001.1	0	0
Nbv6.1trP52493	2	332	337	DSYLIL	15	AT3G05530.1	2	6	141	146	DSYLIL	15	Mapoly0085s0078.1	2	6	141	146	DSYLIL	15
		422	427	ATFLKL	10			6	231	236	ATFLKL	10			5	231	236	ATYLKL	11
Nbv6.1trP53202	1	37	42	GDYVDV	15	AT1G57860.1	1	6	22	27	GDYVDV	15	Mapoly0052s0065.1	1	5	37	42	GDYVDI	16
Nbv6.1trP54093	1	282	287	FDFDPL	16	AT4G35090.1	1	6	282	287	FDFDPL	16	Mapoly0125s0005.1	0	0
Nbv6.1trP54759	2	953	958	ASFIDL	10	AT1G62020.1	1	0					Mapoly0007s0005.1	0	0
		1166	1171	ATYVPI	12			5	1163	1168	STYVPI	13			0
Nbv6.1trP54998	2	289	294	ADFVPL	15	AT4G20850.1	1	0					Mapoly0069s0029.1	1	0
		669	674	PEYLLL	12			5	702	707	PDYLLL	15			5	617	622	PDYLLL	15
Nbv6.1trP56805	1	37	42	GDYVDI	16	AT1G09690.1	1	5	37	42	GDYVDV	15	Mapoly0052s0065.1	1	6	37	42	GDYVDI	16
Nbv6.1trP59067	1	216	221	GEFEDV	11	AT5G17330.1	1	6	216	221	GEFEDV	11	Mapoly0121s0037.1	1	6	219	224	GEFEDV	11
Nbv6.1trP61511	1	346	351	DDYLLI	18	AT1G61580.1	1	5	323	328	EDYLMI	18	Mapoly0001s0237.1	1	4	323	328	EDYLMI	18
Nbv6.1trP61756	1	120	125	DMFIKL	13	AT1G52360.4	0	0					Mapoly0022s0125.2	0	0
Nbv6.1trP66742	2	2	7	GVFTFV	6	AT5G57290.3	1	0					Mapoly0006s0174.1	1	4	2	7	AVFTFI	7
		63	68	AVFQVI	7			4	63	68	AVFVVI				0
Nbv6.1trP68164	1	114	119	GVFLKV	5	AT3G13580.9	1	6	116	121	GVFLKV	5	Mapoly0050s0096.1	0	0
Nbv6.1trP68267	1	211	216	AEYQKL	12	AT5G10360.1	1	5	211	216	ADYQKL	15	Mapoly0098s0025.1	1	5	211	216	GEYQKL	12
Nbv6.1trP70032	1	38	43	DTFIHV	12	AT3G11510.1	1	6	38	43	DTFIHV	12	Mapoly0008s0132.1	1	5	39	44	DTFVHV	13
Nbv6.1trP70380	1	8	13	LVWEIV	13	AT2G19730.3	1	6	8	13	LIWEIV	13	Mapoly0002s0184.2	0	0
Nbv6.1trP70429	1	11	16	KEYELL	13	AT2G42740.1	1	6	89	94	KEYELL	13	Mapoly0207s0012.1	1	6	89	94	KEYELL	13
Nbv6.1trP72246	1	331	336	EGYLAL	12	AT2G20580.1	1	5	327	332	EGYLTL	13	Mapoly0136s0010.1	1	5	334	339	EGYLTL	13
Nbv6.1trP72498	2	192	197	LSYLEI	11	NA	NA						Mapoly0019s0177.2	0	0
		1008	1013	EVWDSL	15										0
Nbv6.1trP73929	1	430	435	KDYEEV	16	AT5G19780.1	1	6	430	435	KDYEEV	16	Mapoly0066s0086.1	1	6	430	435	KDYEEV	16
Nbv6.1trP75893	2	104	109	DEFDDL	15	AT5G64740.1	1	0					Mapoly0076s0014.1	1	0
		408	413	LTFEAL	10			6	401	406	LTFEAL	10			6	154	159	LTFEAL	10
Nbv6.1trP77203	1	89	94	KEYELL	13	AT5G45775.2	1	6	89	94	KEYELL	13	Mapoly0038s0097.1	1	6	89	94	KEYELL	13
Nbv6.1trP8372	2	22	27	KVFTDI	6	AT5G55060.1	1	4	25	30	RVFTDL	7	Mapoly0021s0054.1	0	0
		562	567	KEYVIV	13			0							0
Nbv6.1trP838	1	456	461	RGFQLI	11	ATCG00480.1	0	0					Mapoly0082s0043.1	0	0
