# Supplementary material for: N-terminal β-strand underpins biochemical specialization of an ATG8 isoform
Source: PLoS Biol. 2019 Jul 22;17(7):e3000373. doi: 10.1371/journal.pbio.3000373 (PMC6675122; doi:10.1371/journal.pbio.3000373)
Supplement: S4 Table — The ATG8 interactome (S1 Table) and Swap3 interactome (S4 Table) were cross-referenced by N. benthamiana accession (“Nb”) and protein description (“Nb_protein_ID”). Interactors defined as shared between the datasets were determined by matching accession numbers (green) or in a family-based manner by exact protein description (blue). ATG8, autophagy-related protein 8; Swap3, ATG8-4 chimera swap 3. (XLSX) [file pbio.3000373.s020.xlsx]

## Sheet: interactome_Swap3_acc_desc
Nb	Nb_protein_ID	Swap3_ interactome	ATG8_ interactome	Swap3_interactor_shared
NbS00025918g0006.1	1 aminocyclopropane 1 carboxylate oxidase		1
Nbv6.1trA106497	1-aminocyclopropane-1-carboxylate oxidase		1
NbS00056344g0007.1	14 3 3 protein A		1
NbS00059178g0006.1	14 3 3 protein beta/alpha B		1
Nbv6.1trA62570	14-3-3 protein		1
Nbv6.1trP28238	14-3-3 protein		1
Nbv6.1trP4045	14-3-3 protein		1
Nbv6.1trP51988	14-3-3 protein		1
Nbv6.1trA124569	14-3-3 protein 4-like		1
Nbv6.1trP47675	14-3-3-like protein a		1
Nbv6.1trA214512	14-3-3-like protein gf14 kappa	1
NbS00014887g0017.1	2 oxoglutarate 2OG and FeII dependent oxygenase		1
Nbv6.1trA1295	2-isopropylmalate synthase a-like		1
Nbv6.1trA142821	2-isopropylmalate synthase a-like		1
Nbv6.1trA99313	2-oxoglutarate and fe -dependent oxygenase superfamily protein isoform 1	1	1	1
Nbv6.1trA108924	2-oxoglutarate and fe -dependent oxygenase superfamily protein isoform 1		1
Nbv6.1trA192391	2-oxoglutarate and fe -dependent oxygenase superfamily protein isoform 1		1
NbS00048541g0015.1	26S protease regulatory subunit	1
NbS00001524g0009.1	26S protease regulatory subunit 6A		1
Nbv6.1trP48334	26s protease regulatory subunit 6a homolog	1		1
Nbv6.1trA142887	26s protease regulatory subunit 6a homolog		1
Nbv6.1trA209158	26s protease regulatory subunit 6a homolog		1
Nbv6.1trA76748	26s protease regulatory subunit 6a homolog		1
Nbv6.1trP52493	26s protease regulatory subunit 6a homolog		1
Nbv6.1trA116345	26s protease regulatory subunit 6b homolog	1
Nbv6.1trP58965	26s protease regulatory subunit 7	1	1	1
NbS00057057g0013.1	26S protease regulatory subunit 7 A		1
Nbv6.1trA103869	26s protease regulatory subunit 8 homolog a	1
Nbv6.1trA106982	26s protease regulatory subunit s10b homolog b		1
NbS00013187g0013.1	26S proteasome non ATPase regulatory subunit 6	1
Nbv6.1trA100631	26s proteasome non-atpase regulatory subunit 2 homolog a-like		1
Nbv6.1trA171884	26s proteasome non-atpase regulatory subunit 2 homolog a-like		1
Nbv6.1trA1863	26s proteasome non-atpase regulatory subunit 2 homolog a-like		1
Nbv6.1trP72246	26s proteasome non-atpase regulatory subunit 2 homolog a-like		1
NbS00007460g0008.1	26S proteasome regulatory subunit	1
Nbv6.1trP48624	26s proteasome regulatory subunit 4 homolog a		1
NbS00011906g0010.1	3 oxoacyl	1
Nbv6.1trP37282	3-ketoacyl- synthase 6	1
Nbv6.1trA269662	3-ketoacyl- thiolase peroxisomal		1
Nbv6.1trP40801	3-ketoacyl- thiolase peroxisomal		1
Nbv6.1trP48824	3-oxoacyl-	1
Nbv6.1trA252519	30s ribosomal protein chloroplastic		1
NbS00018083g0002.1	30S ribosomal protein S17 chloroplastic		1
Nbv6.1trA81966	3beta-hydroxysteroid-dehydrogenase decarboxylase isoform 2	1
Nbv6.1trP14272	40s ribosomal protein s13		1
Nbv6.1trP3841	40s ribosomal protein s14-2		1
Nbv6.1trP70032	40s ribosomal protein s14-2		1
Nbv6.1trA213884	40s ribosomal protein s15-like		1
Nbv6.1trP47007	40s ribosomal protein s15-like		1
NbS00013115g0003.1	40S ribosomal protein S15a 1	1	1	1
Nbv6.1trP23049	40s ribosomal protein s16		1
NbS00056355g0003.1	40S ribosomal protein S18		1
Nbv6.1trA264033	40s ribosomal protein s18		1
Nbv6.1trP19832	40s ribosomal protein s18-like		1
Nbv6.1trA219589	40s ribosomal protein s19-3		1
NbS00006107g0001.1	40S ribosomal protein S2 2		1
NbS00016839g0002.1	40S ribosomal protein S2 2		1
NbS00016839g0002.1	40S ribosomal protein S2 2	1		1
Nbv6.1trP52801	40s ribosomal protein s24-1		1
NbS00017796g0009.1	40S ribosomal protein S25 1		1
NbS00005996g0006.1	40S ribosomal protein S26		1
Nbv6.1trA111384	40s ribosomal protein s26-3-like		1
Nbv6.1trA9923	40s ribosomal protein s26-3-like		1
Nbv6.1trP3553	40s ribosomal protein s3-3		1
Nbv6.1trP58727	40s ribosomal protein s3-3-like		1
Nbv6.1trA62456	40s ribosomal protein s3-3-like	1		1
NbS00002954g0013.1	40S ribosomal protein S3a		1
NbS00004044g0002.1	40S ribosomal protein S3a		1
Nbv6.1trA63784	40s ribosomal protein s3a		1
Nbv6.1trA49019	40s ribosomal protein s3a-like		1
Nbv6.1trP32198	40s ribosomal protein s3a-like		1
Nbv6.1trP64367	40s ribosomal protein s4-like	1		1
Nbv6.1trP28367	40s ribosomal protein s4-like		1
Nbv6.1trP28368	40s ribosomal protein s4-like		1
Nbv6.1trP30065	40s ribosomal protein s4-like		1
NbS00003570g0008.1	40S ribosomal protein S5 2		1
NbS00011165g0113.1	40S ribosomal protein S5 2		1
NbS00000439g0011.1	40S ribosomal protein S6		1
Nbv6.1trP1324	40s ribosomal protein s6-like		1
Nbv6.1trP17350	40s ribosomal protein s6-like		1
Nbv6.1trP68267	40s ribosomal protein s6-like		1
Nbv6.1trP19501	40s ribosomal protein s7-like	1	1	1
Nbv6.1trP19501	40s ribosomal protein s7-like	1	1	1
Nbv6.1trA118205	40s ribosomal protein s7-like		1
Nbv6.1trA228338	40s ribosomal protein s7-like		1
Nbv6.1trA143068	50s ribosomal protein chloroplastic		1
Nbv6.1trA237384	50s ribosomal protein chloroplastic		1
Nbv6.1trP1337	50s ribosomal protein chloroplastic		1
Nbv6.1trP47161	50s ribosomal protein chloroplastic		1
Nbv6.1trA53026	50s ribosomal protein chloroplastic-like		1
Nbv6.1trP19902	50s ribosomal protein chloroplastic-like		1
Nbv6.1trA174217	50s ribosomal protein chloroplastic-like	1		1
NbS00004708g0003.1	50S ribosomal protein L14		1
NbS00047740g0003.1	50S ribosomal protein L14		1
NbS00007712g0010.1	50S ribosomal protein L16 chloroplastic		1
NbS00015607g0008.1	50S ribosomal protein L2	1
NbS00001075g0014.1	50S ribosomal protein L6		1
NbS00009111g0021.1	60 ribosomal protein L14	1		1
NbS00021394g0006.1	60 ribosomal protein L14		1
Nbv6.1trA65372	60s acidic ribosomal protein isoform 1		1
Nbv6.1trP68173	60s acidic ribosomal protein isoform 1		1
Nbv6.1trA47361	60s acidic ribosomal protein p0		1
Nbv6.1trP71351	60s acidic ribosomal protein p0		1
NbS00053503g0005.1	60S acidic ribosomal protein P1		1
Nbv6.1trA117530	60s acidic ribosomal protein p1		1
Nbv6.1trA168757	60s acidic ribosomal protein p1		1
Nbv6.1trA242348	60s acidic ribosomal protein p1		1
Nbv6.1trA117531	60s acidic ribosomal protein p1-like		1
Nbv6.1trA7626	60s acidic ribosomal protein p2a-like		1
Nbv6.1trA254880	60s acidic ribosomal protein p3-like		1
Nbv6.1trP41622	60s acidic ribosomal protein p3-like		1
Nbv6.1trP66742	60s acidic ribosomal protein p3-like		1
NbS00000941g0015.1	60s acidic ribosomal protein protein		1
NbS00021044g0016.1	60s acidic ribosomal protein protein		1
Nbv6.1trA213287	60s ribosomal protein l10-like		1
Nbv6.1trP65517	60s ribosomal protein l10-like		1
NbS00010171g0006.1	60S ribosomal protein L10a 1	1		1
NbS00013207g0009.1	60S ribosomal protein L10a 1		1
NbS00014760g0001.1	60S ribosomal protein L10a 1		1
Nbv6.1trA100686	60s ribosomal protein l10a-1-like		1
Nbv6.1trA198673	60s ribosomal protein l10a-1-like		1
Nbv6.1trP54771	60s ribosomal protein l10a-1-like		1
Nbv6.1trA141068	60s ribosomal protein l11	1		1
NbS00010427g0115.1	60s ribosomal protein l11-1		1
Nbv6.1trP19462	60s ribosomal protein l11-1		1
Nbv6.1trP70429	60s ribosomal protein l11-1		1
Nbv6.1trP77203	60s ribosomal protein l11-1		1
NbS00029456g0001.1	60S ribosomal protein L12	1		1
Nbv6.1trA158121	60s ribosomal protein l12		1
Nbv6.1trP32299	60s ribosomal protein l12		1
Nbv6.1trP3838	60s ribosomal protein l12		1
NbS00026051g0013.1	60S ribosomal protein L13		1
NbS00030768g0006.1	60S ribosomal protein L13		1
NbS00041012g0008.1	60S ribosomal protein L13		1
Nbv6.1trP17644	60s ribosomal protein l13-1		1
Nbv6.1trP42422	60s ribosomal protein l13-1-like	1		1
Nbv6.1trP19568	60s ribosomal protein l13-1-like		1
Nbv6.1trA109794	60s ribosomal protein l13a-4		1
Nbv6.1trP17842	60s ribosomal protein l13a-4-like		1
Nbv6.1trP3552	60s ribosomal protein l13a-4-like		1
Nbv6.1trP69096	60s ribosomal protein l13a-4-like		1
Nbv6.1trA75455	60s ribosomal protein l14-1	1	1	1
Nbv6.1trA74128	60s ribosomal protein l14-1		1
Nbv6.1trA110493	60s ribosomal protein l15-like		1
Nbv6.1trA178237	60s ribosomal protein l15-like		1
Nbv6.1trP17614	60s ribosomal protein l15-like		1
Nbv6.1trP27073	60s ribosomal protein l15-like		1
Nbv6.1trP38388	60s ribosomal protein l15-like		1
NbS00036485g0008.1	60S ribosomal protein L17	1		1
NbS00008466g0007.1	60S ribosomal protein L17		1
Nbv6.1trA12790	60s ribosomal protein l17-1-like		1
Nbv6.1trP13280	60s ribosomal protein l17-1-like		1
Nbv6.1trP54412	60s ribosomal protein l17-1-like		1
Nbv6.1trP14296	60s ribosomal protein l18-2-like		1
Nbv6.1trA228330	60s ribosomal protein l18a		1
Nbv6.1trP22752	60s ribosomal protein l18a		1
Nbv6.1trP73490	60s ribosomal protein l18a-like		1
NbS00020925g0004.1	60S ribosomal protein L19 2		1
NbS00022677g0027.1	60S ribosomal protein L19 2		1
NbS00024093g0010.1	60S ribosomal protein L19 2		1
NbS00037623g0001.1	60S ribosomal protein L19 3		1
Nbv6.1trA65478	60s ribosomal protein l19-3		1
Nbv6.1trP56850	60s ribosomal protein l19-3		1
Nbv6.1trP58899	60s ribosomal protein l19-3		1
Nbv6.1trP65332	60s ribosomal protein l19-3		1
NbS00022260g0005.1	60S ribosomal protein L21 protein	1
Nbv6.1trP56805	60s ribosomal protein l21-1-like	1	1
Nbv6.1trA187516	60s ribosomal protein l21-1-like		1
Nbv6.1trP47201	60s ribosomal protein l21-1-like		1
Nbv6.1trP53202	60s ribosomal protein l21-1-like		1
NbS00017836g0015.1	60S ribosomal protein L22 2		1
NbS00024386g0011.1	60S ribosomal protein L22 2		1
NbS00056322g0001.1	60S ribosomal protein L22 2		1
Nbv6.1trA117657	60s ribosomal protein l22-2		1
Nbv6.1trA95896	60s ribosomal protein l22-2		1
Nbv6.1trA114306	60s ribosomal protein l23		1
Nbv6.1trP4365	60s ribosomal protein l23a	1		1
NbS00000332g0115.1	60s ribosomal protein l23a-like		1
Nbv6.1trP27867	60s ribosomal protein l23a-like		1
Nbv6.1trP46844	60s ribosomal protein l23a-like		1
NbS00017881g0010.1	60S ribosomal protein L24		1
Nbv6.1trP1418	60s ribosomal protein l24-like		1
Nbv6.1trA6916	60s ribosomal protein l26-1	1	1	1
Nbv6.1trA12405	60s ribosomal protein l26-1		1
Nbv6.1trA31978	60s ribosomal protein l26-1		1
Nbv6.1trA12178	60s ribosomal protein l27		1
Nbv6.1trA88604	60s ribosomal protein l27		1
Nbv6.1trP16932	60s ribosomal protein l27		1
NbS00001559g0006.1	60S ribosomal protein L27A		1
Nbv6.1trP30012	60s ribosomal protein l27a-3-like	1	1	1
Nbv6.1trA6752	60s ribosomal protein l27a-3-like	1	1	1
NbS00005975g0012.1	60S ribosomal protein L28	1
Nbv6.1trA5091	60s ribosomal protein l28-1-like		1
Nbv6.1trP70380	60s ribosomal protein l28-1-like		1
Nbv6.1trA181920	60s ribosomal protein l28-1-like		1
Nbv6.1trP61511	60s ribosomal protein l3	1	1	1
Nbv6.1trA211581	60s ribosomal protein l3		1
Nbv6.1trP43008	60s ribosomal protein l3		1
Nbv6.1trP48435	60s ribosomal protein l3		1
Nbv6.1trA251354	60s ribosomal protein l3-like		1
Nbv6.1trA29503	60s ribosomal protein l30		1
Nbv6.1trP71451	60s ribosomal protein l30		1
Nbv6.1trP53058	60s ribosomal protein l30-like		1
Nbv6.1trP3924	60s ribosomal protein l31		1
Nbv6.1trP73091	60s ribosomal protein l31		1
NbS00010505g0011.1	60S ribosomal protein L32 1		1
Nbv6.1trA219821	60s ribosomal protein l32-1-like		1
Nbv6.1trP17173	60s ribosomal protein l32-1-like		1
Nbv6.1trP67806	60s ribosomal protein l32-1-like		1
NbS00014666g0005.1	60S ribosomal protein L34	1	1	1
Nbv6.1trP19660	60s ribosomal protein l34		1
Nbv6.1trA177800	60s ribosomal protein l35-like	1	1	1
Nbv6.1trA217700	60s ribosomal protein l35-like		1
Nbv6.1trA7744	60s ribosomal protein l35-like		1
Nbv6.1trP21419	60s ribosomal protein l35-like		1
NbS00011439g0013.1	60S ribosomal protein L35a		1
NbS00059182g0001.1	60S ribosomal protein L35a		1
NbS00026258g0017.1	60S ribosomal protein L36	1		1
NbS00014429g0017.1	60S ribosomal protein L36		1
Nbv6.1trA139422	60s ribosomal protein l36-2-like		1
NbS00009780g0005.1	60S ribosomal protein L37 3		1
NbS00007843g0209.1	60S ribosomal protein L37a		1
NbS00030533g0009.1	60S ribosomal protein L37a		1
NbS00032888g0009.1	60S ribosomal protein L38		1
Nbv6.1trA162946	60s ribosomal protein l4-1-like	1		1
Nbv6.1trA202660	60s ribosomal protein l4-1-like	1		1
Nbv6.1trA107185	60s ribosomal protein l4-1-like		1
Nbv6.1trA131660	60s ribosomal protein l4-1-like		1
Nbv6.1trA210320	60s ribosomal protein l4-1-like		1
Nbv6.1trP68432	60s ribosomal protein l4-1-like		1
Nbv6.1trA202662	60s ribosomal protein l4-like		1
Nbv6.1trA5383	60s ribosomal protein l4-like		1
Nbv6.1trP13804	60s ribosomal protein l44		1
Nbv6.1trA1344	60s ribosomal protein l5-like	1		1
Nbv6.1trP38704	60s ribosomal protein l5-like	1	1	1
Nbv6.1trA126646	60s ribosomal protein l5-like		1
Nbv6.1trA239446	60s ribosomal protein l5-like		1
Nbv6.1trA239447	60s ribosomal protein l5-like		1
Nbv6.1trA244594	60s ribosomal protein l5-like		1
Nbv6.1trA74446	60s ribosomal protein l5-like		1
Nbv6.1trP41032	60s ribosomal protein l5-like		1
Nbv6.1trP72839	60s ribosomal protein l5-like		1
Nbv6.1trP74572	60s ribosomal protein l5-like		1
NbS00017572g0018.1	60S ribosomal protein L6		1
NbS00021581g0010.1	60S ribosomal protein L6		1
Nbv6.1trP27978	60s ribosomal protein l6-like	1		1
Nbv6.1trA114336	60s ribosomal protein l6-like	1	1	1
Nbv6.1trA57621	60s ribosomal protein l6-like	1	1	1
Nbv6.1trA139794	60s ribosomal protein l6-like		1
Nbv6.1trA228136	60s ribosomal protein l6-like		1
Nbv6.1trA63010	60s ribosomal protein l6-like		1
Nbv6.1trP47475	60s ribosomal protein l6-like		1
NbS00061153g0003.1	60S ribosomal protein L7		1
Nbv6.1trA3389	60s ribosomal protein l7-1		1
Nbv6.1trA67492	60s ribosomal protein l7-2		1
Nbv6.1trA159125	60s ribosomal protein l7-2-like	1		1
Nbv6.1trP19854	60s ribosomal protein l7-2-like		1
Nbv6.1trP68164	60s ribosomal protein l7-2-like		1
Nbv6.1trA187926	60s ribosomal protein l7-2-like		1
Nbv6.1trA252389	60s ribosomal protein l7-4		1
Nbv6.1trA5223	60s ribosomal protein l7-4		1
NbS00023515g0003.1	60S ribosomal protein L7a		1
Nbv6.1trP16969	60s ribosomal protein l7a-2-like		1
Nbv6.1trP45740	60s ribosomal protein l7a-2-like		1
NbS00017622g0006.1	60S ribosomal protein L8		1
Nbv6.1trA119089	60s ribosomal protein l8-like		1
Nbv6.1trA220169	60s ribosomal protein l8-like		1
Nbv6.1trA55456	60s ribosomal protein l8-like		1
Nbv6.1trA61976	60s ribosomal protein l8-like		1
Nbv6.1trP38162	60s ribosomal protein l8-like		1
Nbv6.1trP40677	60s ribosomal protein l8-like		1
Nbv6.1trA105545	60s ribosomal protein l9-1-like		1
Nbv6.1trA176129	60s ribosomal protein l9-1-like		1
Nbv6.1trA244984	60s ribosomal protein l9-1-like		1
Nbv6.1trP16905	60s ribosomal protein l9-1-like		1
Nbv6.1trA1317	acetolactate synthase small subunit chloroplastic-like	1
Nbv6.1trA269378	acetyl-coenzyme a carboxylase carboxyl transferase subunit chloroplastic	1
NbS00016445g0012.1	Actin		1
Nbv6.1trA107517	actin cytoskeleton-regulatory complex protein pan1		1
Nbv6.1trP55562	actin cytoskeleton-regulatory complex protein pan1		1
Nbv6.1trA115	actin partial		1
Nbv6.1trA243772	actin-like isoform x1		1
NbS00041012g0009.1	Acyl CoA binding protein		1
NRB1-a	added_for_Tolga	1
NbS00043181g0003.1	ADP ATP carrier protein%2C mitochondrial Fragment	1
Nbv6.1trA266523	alanine aminotransferase 2-like		1
NbS00003232g0016.1	Aldehyde dehydrogenase 22A1	1
NbS00047628g0009.1	Aldehyde dehydrogenase expressed	1
Nbv6.1trP47800	aldehyde dehydrogenase family 3 member f1-like	1
Nbv6.1trA6964	alpha beta hydrolase family protein	1
Nbv6.1trA159249	alpha beta-hydrolases superfamily protein isoform 1	1
Nbv6.1trP16849	alpha- -glucan-protein synthase		1
Nbv6.1trA184988	alpha- partial		1
Nbv6.1trP21647	alpha-l-fucosidase 2	1	1	1
Nbv6.1trP17728	ankyrin repeat domain-containing protein 2-like		1
NbS00029456g0006.1	Aquaporin 1	1
Nbv6.1trA111126	argininosuccinate chloroplastic	1
NbS00054590g0004.1	Arginyl tRNA synthetase	1
NbS00062043g0007.1	Ascorbate peroxidase	1		1
Nbv6.1trA244484	ascorbate peroxidase		1
Nbv6.1trA65532	ascorbate peroxidase		1
Nbv6.1trP63294	ascorbate peroxidase		1
ATG8-1.1	ATG8 isoform 1.1		1
ATG8-1.2	ATG8 isoform 1.2		1
ATG8-3.1	ATG8 isoform 3.1		1
ATG8-3.2	ATG8 isoform 3.2		1
ATG8-4	ATG8 isoform 4		1
Nbv6.1trA268603	atp sulfurylase chloroplastic-like	1
Nbv6.1trP4521	atp synthase cf1 alpha subunit		1
Nbv6.1trP838	atp synthase cf1 beta subunit		1
NbS00012584g0001.1	ATP synthase gamma chain chloroplastic	1
NbS00019305g0027.1	ATP synthase subunit beta mitochondrial		1
Nbv6.1trA77810	atp synthase subunit mitochondrial-like		1
Nbv6.1trA197115	atp-binding protein		1
Nbv6.1trA193151	atp-dependent clp protease atp-binding subunit clpa homolog chloroplastic		1
Nbv6.1trP51356	atp-dependent clp protease atp-binding subunit clpa homolog chloroplastic		1
Nbv6.1trA49071	atp-dependent clp protease proteolytic subunit-related protein chloroplastic	1		1
NbS00033917g0007.1	ATPase AAA type%2C CDC48 protein		1
Nbv6.1trA272788	atpase subunit 1		1
Nbv6.1trP19813	autophagy protein 5		1
NbS00017537g0009.1	Autophagy related protein 8		1
NbS00003005g0010.1	Autophagy related protein 8f		1
NbS00001756g0014.1	Autophagy-related protein 3		1
NbS00012195g0005.1	Autophagy-related protein 3		1
Nbv6.1trA11859	autophagy-related protein 3	1		1
Nbv6.1trA36039	autophagy-related protein 3	1	1	1
Nbv6.1trA59159	autophagy-related protein 3	1		1
Nbv6.1trA190771	autophagy-related protein 3	1		1
Nbv6.1trA221928	autophagy-related protein 3		1
Nbv6.1trA249885	autophagy-related protein 3		1
Nbv6.1trP60922	autophagy-related protein 8c		1
Nbv6.1trA236071	autophagy-related protein 8c-like isoform x1		1
Nbv6.1trP17439	autophagy-related protein 8i		1
NbS00009154g0017.1	Auxin transport protein BIG		1
Nbv6.1trA211552	auxin transport protein big		1
Nbv6.1trP4951	auxin transport protein big		1
Nbv6.1trA177743	auxin-binding protein abp19a-like	1
NbS00024548g0007.1	B cell receptor associated protein 31 containing protein	1
Nbv6.1trP21586	beclin-1-like protein		1
NbS00023298g0013.1	beta ketoacyl reductase 1	1
Nbv6.1trP25495	beta- partial		1
Nbv6.1trA11249	bifunctional l-3-cyanoalanine synthase cysteine synthase mitochondrial	1
Nbv6.1trA1915	binding isoform 1	1
Nbv6.1trA1915	binding isoform 1	1
Nbv6.1trA235626	biotin carboxyl carrier protein of acetyl- carboxylase		1
Nbv6.1trA10385	biotin lipoyl attachment domain-containing family protein		1
Nbv6.1trA147492	brefeldin a-inhibited guanine nucleotide-exchange protein 5	1
NbS00032824g0016.1	C terminal binding protein AN		1
Nbv6.1trA42882	caax prenyl protease 1 homolog	1
NbS00028901g0010.1	Calcium binding protein	1
NbS00004134g0009.1	Calcium transporting ATPase 1	1
NbS00001483g0005.1	Calcium transporting ATPase endoplasmic reticulum type	1
Nbv6.1trA12125	calcium-transporting atpase endoplasmic reticulum-type-like	1
Nbv6.1trA98659	calnexin homolog	1
Nbv6.1trA128302	calnexin homolog	1
Nbv6.1trA137111	calvin cycle protein cp12- chloroplastic-like		1
Nbv6.1trA32780	carbonic anhydrase 2 isoform x1		1
Nbv6.1trA220150	carbonic anhydrase 2 isoform x2		1
Nbv6.1trA184404	carbonic anhydrase 2-like isoform x1		1
Nbv6.1trP47090	carbonic chloroplastic-like		1
NbS00006116g0019.1	Catalase	1	1	1
NbS00012784g0015.1	Catalase		1
Nbv6.1trA5196	catalase isozyme 1	1		1
Nbv6.1trP22723	catalase isozyme 1	1		1
Nbv6.1trP40491	catalase isozyme 1		1
Nbv6.1trP54093	catalase isozyme 1		1
NbS00003826g0005.1	Catalase isozyme 3		1
NbC26208175g0003.1	Cathepsin B cysteine proteinase	1
NbS00007177g0022.1	CDK5 regulatory subunit associated protein 3	1		1
Nbv6.1trA8369	cdk5rap3-like protein		1
NbS00046481g0008.1	Cell division cycle protein 48		1
Nbv6.1trA1845	cell division cycle protein 48 homolog	1		1
Nbv6.1trA114043	cell division protein homolog 2- chloroplastic-like	1
Nbv6.1trA30804	cell division protein homolog chloroplastic-like	1
Nbv6.1trA68003	cellulose synthase a catalytic subunit 1	1
Nbv6.1trP75893	cellulose synthase a catalytic subunit 2	1	1	1
Nbv6.1trA5085	cellulose synthase a catalytic subunit 2		1
Nbv6.1trA108645	cellulose synthase a catalytic subunit 3	1
NbS00027305g0008.1	Chlorophyll a b binding protein 6A chloroplastic	1		1
Nbv6.1trA923	chlorophyll a-b binding protein chloroplastic		1
Nbv6.1trA188376	chloroplast stem-loop binding protein of 41 kda chloroplastic	1
Nbv6.1trA215551	chloroplastic		1
Nbv6.1trA222741	chloroplastic		1
Nbv6.1trA62417	chloroplastic		1
NbS00002272g0002.1	cinnamate 4 hydroxylase	1
Nbv6.1trP69493	clathrin heavy chain 1		1
Nbv6.1trA110145	clathrin heavy chain 1-like		1
Nbv6.1trA15940	clathrin heavy chain 1-like		1
Nbv6.1trA266902	clathrin heavy chain 1-like		1
Nbv6.1trA34973	clathrin heavy chain 1-like		1
Nbv6.1trA60239	clathrin heavy chain 1-like		1
Nbv6.1trA95178	clathrin heavy chain 1-like		1
Nbv6.1trA95180	clathrin heavy chain 1-like		1
Nbv6.1trA109294	clathrin light chain 1-like	1
NbS00052354g0005.1	Cleft lip and palate associated transmembrane protein	1
Nbv6.1trP45587	clustered mitochondria protein homolog isoform x1	1		1
Nbv6.1trA109841	clustered mitochondria protein homolog isoform x1		1
Nbv6.1trA78303	clustered mitochondria protein homolog isoform x1		1
NbS00026565g0005.1	Coatomer alpha subunit protein		1
NbS00031319g0001.1	Coatomer alpha subunit protein		1
NbS00051557g0007.1	Coatomer alpha subunit protein		1
NbC24525610g0001.1	Coatomer alpha subunit protein		1
NbS00036341g0012.1	Coatomer protein epsilon subunit	1	1	1
Nbv6.1trA203551	coatomer subunit alpha-1-like	1		1
Nbv6.1trA235897	coatomer subunit alpha-1-like	1		1
Nbv6.1trP19534	coatomer subunit alpha-1-like	1		1
Nbv6.1trP52462	coatomer subunit alpha-1-like	1		1
Nbv6.1trP54759	coatomer subunit alpha-1-like		1
Nbv6.1trA181577	coatomer subunit alpha-1-like		1
Nbv6.1trA250477	coatomer subunit alpha-1-like		1
Nbv6.1trA203775	coatomer subunit beta -2-like	1		1
Nbv6.1trA57793	coatomer subunit beta -2-like	1	1	1
Nbv6.1trA1886	coatomer subunit beta -2-like		1
Nbv6.1trP61756	coatomer subunit beta -2-like		1
Nbv6.1trA101014	coatomer subunit beta -2-like		1
Nbv6.1trA137980	coatomer subunit beta -2-like		1
Nbv6.1trA148248	coatomer subunit beta -2-like		1
Nbv6.1trA208241	coatomer subunit beta -2-like		1
Nbv6.1trA208246	coatomer subunit beta -2-like		1
Nbv6.1trA42176	coatomer subunit beta -2-like		1
Nbv6.1trA57795	coatomer subunit beta -2-like		1
Nbv6.1trP4211	coatomer subunit beta -2-like		1
Nbv6.1trP73912	coatomer subunit beta -2-like		1
Nbv6.1trP8098	coatomer subunit beta -2-like		1
Nbv6.1trP8100	coatomer subunit beta -2-like		1
NbS00017088g0003.1	Coatomer subunit beta 1		1
Nbv6.1trA70802	coatomer subunit beta-1-like	1		1
Nbv6.1trA100206	coatomer subunit beta-1-like		1
Nbv6.1trA114667	coatomer subunit beta-1-like		1
Nbv6.1trA128366	coatomer subunit beta-1-like		1
Nbv6.1trA270047	coatomer subunit beta-1-like		1
Nbv6.1trA63178	coatomer subunit beta-1-like		1
Nbv6.1trP54756	coatomer subunit beta-1-like		1
Nbv6.1trP69288	coatomer subunit beta-1-like		1
Nbv6.1trA108594	coatomer subunit delta-like		1
Nbv6.1trA4145	coatomer subunit delta-like		1
Nbv6.1trP70667	coatomer subunit delta-like		1
Nbv6.1trP38393	coatomer subunit epsilon-1-like		1
Nbv6.1trA212907	coatomer subunit gamma	1		1
Nbv6.1trP17657	coatomer subunit gamma		1
NbS00000812g0012.1	Coatomer subunit gamma		1
Nbv6.1trA203406	coatomer subunit gamma		1
Nbv6.1trA269507	coatomer subunit gamma		1
Nbv6.1trA65506	coatomer subunit gamma		1
Nbv6.1trP49081	coatomer subunit gamma		1
Nbv6.1trA11495	cobw domain-containing protein 1	1
Nbv6.1trP26130	copper transport protein cch isoform x2		1
NbS00024389g0004.1	CUE domain containing protein expressed		1
Nbv6.1trP51402	cullin-1-like isoform x1		1
NbS00028772g0004.1	Cyclin delta 3	1
Nbv6.1trA48437	cysteine desulfurase chloroplastic	1
Nbv6.1trA11488	cysteine desulfurase mitochondrial	1
Nbv6.1trA199742	cysteine protease atg4-like	1		1
Nbv6.1trA186377	cysteine protease atg4-like		1
Nbv6.1trA108027	cysteine protease atg4-like isoform x1	1		1
Nbv6.1trA135984	cysteine protease atg4-like isoform x1		1
Nbv6.1trA186373	cysteine protease atg4-like isoform x1		1
NbS00047751g0012.1	Cytochrome b5	1
NbS00007170g0004.1	Cytochrome P450	1
NbS00016582g0009.1	Cytochrome P450	1
Nbv6.1trA125819	cytochrome p450 98a2-like	1
Nbv6.1trA76179	ddrgk domain-containing protein 1		1
Nbv6.1trA10975	dead-box atp-dependent rna helicase 38		1
Nbv6.1trA155393	dead-box atp-dependent rna helicase 38		1
Nbv6.1trA29799	dead-box atp-dependent rna helicase 38		1
Nbv6.1trA29801	dead-box atp-dependent rna helicase 38		1
Nbv6.1trP19537	dead-box atp-dependent rna helicase 56-like		1
Nbv6.1trP72486	dead-box atp-dependent rna helicase 56-like		1
Nbv6.1trP32614	delta-1-pyrroline-5-carboxylate synthase-like	1
Nbv6.1trA55078	dentin sialophospho		1
Nbv6.1trP14576	dentin sialophosphoprotein		1
NbS00038989g0006.1	DNA directed RNA polymerase II protein		1
Nbv6.1trA6306	dna repair atpase-related family protein	1
Nbv6.1trA76488	dna-directed rna polymerase		1
Nbv6.1trP38618	dnaj homolog mitochondrial-like	1
Nbv6.1trA162728	dnaj protein homolog		1
Nbv6.1trA239115	dnaj protein homolog		1
Nbv6.1trA54493	dnaj protein homolog		1
Nbv6.1trP22761	dnaj protein homolog		1
Nbv6.1trP48296	dnaj protein homolog		1
NbS00005851g0011.1	Dolichyl diphosphooligosaccharide protein glycosyltransferase subunit 2	1
Nbv6.1trP47320	dolichyl-diphosphooligosaccharide--protein glycosyltransferase 48 kda subunit	1
Nbv6.1trA113800	dolichyl-diphosphooligosaccharide--protein glycosyltransferase 48 kda subunit	1
Nbv6.1trP74340	dolichyl-diphosphooligosaccharide--protein glycosyltransferase subunit 1a	1
Nbv6.1trP17332	dolichyl-diphosphooligosaccharide--protein glycosyltransferase subunit 1b	1
Nbv6.1trA74221	dolichyl-diphosphooligosaccharide--protein glycosyltransferase subunit 2-like	1
Nbv6.1trA55014	e3 ubiquitin-protein ligase keg isoform x1	1
Nbv6.1trP4945	e3 ubiquitin-protein ligase upl2-like	1
Nbv6.1trP41060	e3 ufm1-protein ligase 1 homolog	1		1
Nbv6.1trA245897	e3 ufm1-protein ligase 1 homolog		1
Nbv6.1trP53020	e3 ufm1-protein ligase 1 homolog		1
NbS00024768g0017.1	Elongation factor 1 alpha		1
NbS00060738g0002.1	Elongation factor 1 alpha		1
Nbv6.1trA148119	elongation factor 1-alpha-like		1
Nbv6.1trP22698	elongation factor 1-alpha-like		1
Nbv6.1trA130325	elongation factor 1-gamma 2-like isoform x2	1
Nbv6.1trA15732	elongation factor 2		1
NbS00030487g0018.1	Elongation factor EF 2		1
Nbv6.1trP48914	elongation factor mitochondrial	1
Nbv6.1trA38007	elongation factor mitochondrial	1
Nbv6.1trA1275	enolase		1
Nbv6.1trA113674	er membrane protein complex subunit 10	1
Nbv6.1trP50123	er membrane protein complex subunit 8 9 homolog	1
Nbv6.1trA35837	erlin-2-b	1
Nbv6.1trA86334	ethylene-insensitive protein 2	1
NbS00038062g0006.1	Eukaryotic translation initiation factor 3 subunit 4	1
Nbv6.1trA51090	eukaryotic translation initiation factor 3 subunit b-like		1
Nbv6.1trA51091	eukaryotic translation initiation factor 3 subunit b-like		1
Nbv6.1trP17478	eukaryotic translation initiation factor 3 subunit g-like		1
Nbv6.1trA41766	eukaryotic translation initiation factor 3 subunit g-like		1
Nbv6.1trA45700	eukaryotic translation initiation factor 3 subunit i-like	1		1
Nbv6.1trA187403	eukaryotic translation initiation factor 3 subunit i-like		1
Nbv6.1trP17033	eukaryotic translation initiation factor 3 subunit i-like		1
NbS00032531g0004.1	Eukaryotic translation initiation factor 3 subunit J	1
Nbv6.1trA239564	eukaryotic translation initiation factor 3 subunit j-like	1	1	1
Nbv6.1trA19802	eukaryotic translation initiation factor 3 subunit j-like		1
NbS00055086g0001.1	Eukaryotic translation initiation factor 5B		1
Nbv6.1trA123281	eukaryotic translation initiation factor 5b-like		1
Nbv6.1trA58078	eukaryotic translation initiation factor 5b-like		1
Nbv6.1trP36246	eukaryotic translation initiation factor 5b-like		1
Nbv6.1trA104339	fact complex subunit spt16-like		1
Nbv6.1trA154863	fact complex subunit spt16-like		1
Nbv6.1trA200490	fact complex subunit spt16-like		1
Nbv6.1trA223693	fact complex subunit spt16-like		1
Nbv6.1trA223694	fact complex subunit spt16-like		1
Nbv6.1trA253146	fact complex subunit spt16-like		1
Nbv6.1trA48377	fact complex subunit spt16-like		1
Nbv6.1trP21404	fact complex subunit spt16-like		1
Nbv6.1trA188313	fact complex subunit spt16-like		1
Nbv6.1trA232712	fact complex subunit spt16-like		1
Nbv6.1trA232713	fact complex subunit spt16-like		1
Nbv6.1trA232714	fact complex subunit spt16-like		1
NbS00008738g0001.1	Fatty acid elongase 3 ketoacyl CoA synthase	1
Nbv6.1trA95890	fe-s cluster assembly factor chloroplastic isoform x1	1
Nbv6.1trA125626	ferredoxin--nadp leaf chloroplastic	1	1	1
Nbv6.1trP21285	ferredoxin--nadp leaf chloroplastic		1
NbS00028584g0008.1	FG GAP repeat containing protein	1
NbS00036753g0005.1	Fructokinase protein 1	1
NbS00028064g0012.1	Fructose bisphosphate aldolase		1
Nbv6.1trA194271	fructose-bisphosphate aldolase chloroplastic		1
Nbv6.1trP40911	fructose-bisphosphate aldolase chloroplastic		1
Nbv6.1trA1421	fructose-bisphosphate aldolase chloroplastic-like	1		1
Nbv6.1trA63820	fructose-bisphosphate aldolase chloroplastic-like		1
Nbv6.1trP38569	fructose-bisphosphate aldolase chloroplastic-like		1
Nbv6.1trP47902	fructose-bisphosphate aldolase chloroplastic-like		1
NbS00008675g0003.1	Geranylgeranyl diphosphate reductase chloroplastic		1
NbS00021088g0005.1	Glucose 1 phosphate adenylyltransferase small subunit chloroplastic/amyloplastic	1
Nbv6.1trA261159	glucose-1-phosphate adenylyltransferase large subunit chloroplastic amyloplastic	1
Nbv6.1trA53307	glutamate decarboxylase		1
Nbv6.1trA97857	glutamate decarboxylase		1
Nbv6.1trP22773	glutamate decarboxylase		1
Nbv6.1trP59067	glutamate decarboxylase		1
Nbv6.1trP25686	glutamate-1-semialdehyde - chloroplastic		1
Nbv6.1trA10086	glutamate-1-semialdehyde - chloroplastic-like		1
Nbv6.1trA161987	glutamate-1-semialdehyde - chloroplastic-like		1
Nbv6.1trP30042	glutaredoxin family protein		1
Nbv6.1trA1216	glyceraldehyde-3-phosphate cytosolic		1
Nbv6.1trA134724	glyceraldehyde-3-phosphate cytosolic		1
Nbv6.1trA221888	glyceraldehyde-3-phosphate cytosolic-like		1
NbS00040601g0015.1	Glycerol 3 phosphate acyltransferase 4	1
Nbv6.1trP39071	glycerol-3-phosphate acyltransferase 3	1
Nbv6.1trP5121	glycine--trna ligase chloroplastic mitochondrial isoform x1	1
Nbv6.1trA27717	golgin candidate 5		1
Nbv6.1trA219734	golgin subfamily a member 6-like protein 1		1
Nbv6.1trA252292	golgin subfamily a member 6-like protein 1		1
Nbv6.1trA51581	gram domain-containing protein 1a	1
NbS00005908g0003.1	Haloacid dehalogenase hydrolase HAD		1
Nbv6.1trA108466	heat shock cognate protein 80-like		1
Nbv6.1trA47396	heat shock cognate protein 80-like		1
Nbv6.1trP34322	heat shock cognate protein 80-like		1
Nbv6.1trP41303	heat shock cognate protein 80-like		1
Nbv6.1trP4035	histone deacetylase 14 isoform x1		1
Nbv6.1trP14845	histone deacetylase 5		1
Nbv6.1trA234445	hop-interacting protein thi031		1
Nbv6.1trA248234	hop-interacting protein thi031		1
Nbv6.1trA368	hop-interacting protein thi031		1
NbS00031957g0003.1	Hydrolase alpha/beta fold	1
NbS00002437g0006.1	hypothetical protein VITISV_033286	1	1	1
Nbv6.1trA78626	importin-9	1
NbS00017142g0001.1	Isocitrate dehydrogenase	1	1	1
Nbv6.1trA205096	isocitrate dehydrogenase		1
Nbv6.1trA132118	isocitrate dehydrogenase		1
Nbv6.1trA145479	isocitrate dehydrogenase		1
Nbv6.1trA164576	isocitrate dehydrogenase		1
Nbv6.1trP4964	isoflavone 2 -hydroxylase-like	1
NbS00025777g0007.1	Kinase	1		1
NbS00005985g0007.1	Kinase		1
NbS00016411g0025.1	Kinase		1
NbS00014166g0016.1	Kinesin protein		1
Nbv6.1trA44561	kinesin-related protein 11-like isoform x1		1
Nbv6.1trP72498	kinesin-related protein 4-like		1
Nbv6.1trP30916	lecithin-cholesterol acyltransferase-like 4	1
NbS00015568g0013.1	Lecithine cholesterol acyltransferase 4		1
Nbv6.1trA226360	leucine-rich repeat-containing protein ddb_g0290503	1	1	1
Nbv6.1trP76357	leucine-rich repeat-containing protein ddb_g0290503	1		1
Nbv6.1trA68712	leucine-rich repeat-containing protein ddb_g0290503		1
Nbv6.1trA106888	leucine-rich repeat-containing protein ddb_g0290503 isoform x2		1
Nbv6.1trA174189	leucine-rich repeat-containing protein ddb_g0290503 isoform x2		1
Nbv6.1trP35973	leucine-rich repeat-containing protein ddb_g0290503 isoform x2		1
Nbv6.1trA73959	leucine-rich repeat-containing protein ddb_g0290503 isoform x2		1
Nbv6.1trA208235	leucine-rich repeat-containing protein ddb_g0290503 isoform x2		1
Nbv6.1trP764	long chain acyl- synthetase 1	1
Nbv6.1trA184467	long chain acyl- synthetase 4	1
NbS00019858g0012.1	Long chain fatty acid CoA ligase 3	1
Nbv6.1trA203771	low quality protein: myosin heavy cardiac muscle isoform		1
Nbv6.1trA201272	low-temperature-induced cysteine proteinase-like	1		1
Nbv6.1trA206321	low-temperature-induced cysteine proteinase-like		1
Nbv6.1trA76622	low-temperature-induced cysteine proteinase-like		1
Nbv6.1trP13120	luminal-binding protein 5		1
Nbv6.1trA201621	luminal-binding protein 5-like		1
Nbv6.1trP19733	lysophospholipid acyltransferase 1-like	1
NbS00024469g0004.1	MADS box interactor	1
Nbv6.1trA188547	mag2-interacting protein 2	1		1
Nbv6.1trA135785	mag2-interacting protein 2		1
Nbv6.1trA144221	magnesium-dependent phosphatase 1-like		1
Nbv6.1trP30074	magnesium-dependent phosphatase 1-like		1
Nbv6.1trA1123	magnesium-protoporphyrin ix monomethyl ester	1
Nbv6.1trA216541	mannose-1-phosphate guanyltransferase alpha-b-like	1
Nbv6.1trP58673	mannose-1-phosphate guanylyltransferase 1	1
Nbv6.1trA45428	mannosyl-oligosaccharide glucosidase gcs1-like	1
Nbv6.1trP2377	mannosylglycoprotein endo-beta-mannosidase	1	1	1
NbS00016691g0013.1	methionine tRNA ligase/methionyl tRNA synthetase%2C/MetRS%2C		1
NbS00015744g0008.1	methionine tRNA ligase/methionyl tRNA synthetase%2C/MetRS%2C		1
Nbv6.1trP74344	mitochondrial outer membrane protein porin of 34 kda	1
Nbv6.1trA227595	mitochondrial outer membrane protein porin of 36 kda	1
NbS00004550g0007.1	Myosin XI	1	1	1
NbS00019118g0008.1	Myosin XI		1
Nbv6.1trA233324	myosin-12 isoform x1		1
Nbv6.1trA64146	myosin-12 isoform x2	1		1
Nbv6.1trA64141	myosin-12 isoform x2		1
Nbv6.1trA159973	myosin-12 isoform x2		1
Nbv6.1trA43810	myosin-12 isoform x2		1
Nbv6.1trA24849	myosin-binding protein 1	1		1
Nbv6.1trA121215	myosin-binding protein 1		1
Nbv6.1trA145750	myosin-binding protein 1		1
Nbv6.1trA145750	myosin-binding protein 1		1
Nbv6.1trA22398	myosin-binding protein 1		1
Nbv6.1trA48404	myosin-binding protein 1		1
Nbv6.1trA52888	myosin-binding protein 1		1
NbS00006811g0211.1	NA		1
NbS00007010g0113.1	NA		1
NbS00017559g0109.1	NA		1
Nbv6.1trA264276	nadh--cytochrome b5 reductase 1	1
NbS00017213g0030.1	NADP dependent D sorbitol 6 phosphate dehydrogenase	1	1	1
Nbv6.1trA39226	nadp-dependent d-sorbitol-6-phosphate dehydrogenase-like		1
Nbv6.1trP33140	nadp-dependent d-sorbitol-6-phosphate dehydrogenase-like		1
Nbv6.1trP71475	nadp-dependent malic enzyme		1
Nbv6.1trA211118	nadph--cytochrome p450 reductase	1
Nbv6.1trP59491	nadph--cytochrome p450 reductase	1
NbS00005969g0104.1	NbS00005969g0104.1	1
NbS00007615g0209.1	NbS00007615g0209.1	1
NbS00008760g0210.1	NbS00008760g0210.1	1
NbS00010886g0114.1	NbS00010886g0114.1	1
NbS00021061g0110.1	NbS00021061g0110.1	1
NbS00021769g0023.1	Nicalin	1
Nbv6.1trA59280	nodal modulator 1	1
Nbv6.1trA59274	nodal modulator 1	1
Nbv6.1trP26187	nodulin-related protein		1
NbS00053127g0003.1	Norcoclaurine synthase		1
NbS00016009g0003.1	Nuclear polyadenylated RNA binding protein 4		1
NbS00027422g0005.1	Nuclear polyadenylated RNA binding protein 4		1
Nbv6.1trP33991	nucleolar gtp-binding protein 1-like		1
NbS00040216g0019.1	Nucleolar GTPase		1
NbS00020349g0003.1	Octanoyltransferase		1
NbS00030615g0019.1	Oligosaccharyl transferase STT3 subunit	1
NbS00046616g0009.1	Oligosaccharyl transferase STT3 subunit	1
NbS00011131g0010.1	Oxidoreductase 2OG Fe oxygenase		1
NbS00011570g0012.1	P loop containing nucleoside triphosphate hydrolases	1	1	1
Nbv6.1trP2846	p-loop containing nucleoside triphosphate hydrolases superfamily		1
Nbv6.1trA203942	pdr-type acb transporter	1
Nbv6.1trP21997	pdr-type acb transporter	1
NbS00018333g0014.1	Pentatricopeptide repeat PPR		1
Nbv6.1trA131517	pentatricopeptide repeat superfamily isoform 1	1	1	1
Nbv6.1trA393	pentatricopeptide repeat-containing protein chloroplastic	1
Nbv6.1trA28077	peptide methionine sulfoxide reductase chloroplastic		1
NbS00008470g0012.1	Peptide methionine sulfoxide reductase msrA		1
Nbv6.1trA5133	peptidoglycan-binding domain-containing family protein		1
Nbv6.1trA11863	phosphatidate phosphatase pah1-like isoform x1		1
Nbv6.1trA122217	phosphatidate phosphatase pah1-like isoform x1		1
Nbv6.1trP32898	phosphatidate phosphatase pah1-like isoform x1		1
NbS00054532g0002.1	Phosphatidylinositol 3 kinase		1
Nbv6.1trA213284	phosphatidylinositol 3- root isoform		1
Nbv6.1trP72093	phosphatidylinositol 3- root isoform		1
NbS00046742g0003.1	Phospho 2 dehydro 3 deoxyheptonate aldolase 2 chloroplastic	1
Nbv6.1trA208501	phosphoglycerate chloroplastic		1
Nbv6.1trP71373	phosphoglycerate chloroplastic		1
NbS00006821g0002.1	Phosphoglycerate kinase		1
Nbv6.1trP23488	phosphoinositide 3-kinase regulatory subunit 4		1
Nbv6.1trP4906	photosystem i p700 apoprotein a2	1
Nbv6.1trA254975	photosystem i reaction center subunit chloroplastic	1		1
Nbv6.1trA74738	photosystem i reaction center subunit chloroplastic		1
Nbv6.1trP4567	photosystem ii cp43 chlorophyll partial	1
Nbv6.1trP59901	photosystem ii protein d1	1
Nbv6.1trP45067	photosystem ii protein d2	1
NbS00000049g0010.1	Plant protein of unknown function DUF827	1		1
NbS00013825g0003.1	Plant protein of unknown function DUF827		1
Nbv6.1trA131125	plasma membrane atpase 3		1
Nbv6.1trA51800	plasma membrane atpase 3		1
NbS00005958g0009.1	plastid transcriptionally active 12	1
NbS00010425g0009.1	plastid transcriptionally active 5	1	1	1
Nbv6.1trA6871	pra1 family protein f2-like	1
Nbv6.1trP4996	premnaspirodiene oxygenase-like	1
NbS00018433g0002.1	Prenylated rab acceptor PRA1	1
Nbv6.1trA203605	probable -trehalose-phosphate synthase	1
Nbv6.1trP16938	probable 1-deoxy-d-xylulose-5-phosphate chloroplastic	1
Nbv6.1trP76763	probable 60s ribosomal protein l14		1
Nbv6.1trP19726	probable cytosolic oligopeptidase a		1
Nbv6.1trA120800	probable inactive purple acid phosphatase 27		1
Nbv6.1trA8540	probable manganese-transporting atpase pdr2	1
Nbv6.1trA56860	probable methionine--trna ligase	1		1
Nbv6.1trA29984	probable methionine--trna ligase		1
Nbv6.1trA56859	probable methionine--trna ligase		1
Nbv6.1trP30432	probable methionine--trna ligase		1
Nbv6.1trP1387	probable mitochondrial chaperone bcs1-b	1
Nbv6.1trA144687	probable phenylalanine--trna ligase beta subunit		1
Nbv6.1trA63223	probable phenylalanine--trna ligase beta subunit		1
Nbv6.1trA214287	probable protein disulfide-isomerase a6		1
Nbv6.1trP47978	probable protein disulfide-isomerase a6		1
Nbv6.1trA22057	probable ribose-5-phosphate isomerase chloroplastic	1		1
Nbv6.1trA268018	probable ribose-5-phosphate isomerase chloroplastic		1
Nbv6.1trA41512	probable ribose-5-phosphate isomerase chloroplastic		1
Nbv6.1trP51466	probable threonine--trna cytoplasmic	1
Nbv6.1trA100080	probable uncharacterized protein At5g49945-like	1
Nbv6.1trA87901	probable uncharacterized protein LOC104097013 isoform X2		1
Nbv6.1trP17801	probable uncharacterized protein LOC104107395 isoform X1		1
Nbv6.1trA33291	probable uncharacterized protein LOC104213483	1		1
Nbv6.1trA23960	probable uncharacterized protein LOC104213483		1
Nbv6.1trA55250	probable uncharacterized protein LOC104213483		1
Nbv6.1trP13243	probable uncharacterized protein LOC104213483		1
Nbv6.1trA232987	probable uncharacterized protein LOC104215021		1
Nbv6.1trP34674	probable uncharacterized protein LOC104216996	1
Nbv6.1trP28612	probable uncharacterized protein LOC104222222		1
Nbv6.1trA114250	probable uncharacterized protein LOC104225829 isoform X1		1
Nbv6.1trA1931	protease do-like chloroplastic		1
Nbv6.1trA100398	proteasome activator subunit 4		1
Nbv6.1trP16911	protein argonaute 4-like	1
NbS00006168g0008.1	Protein ASPARTIC PROTEASE IN GUARD CELL 2	1
Nbv6.1trA120233	protein aspartic protease in guard cell 2-like		1
Nbv6.1trP51995	protein aspartic protease in guard cell 2-like		1
Nbv6.1trP744	protein disulfide isomerase-like 1-4		1
Nbv6.1trP16940	protein root hair defective 3-like	1
Nbv6.1trP48508	protein tic chloroplastic	1		1
Nbv6.1trA1393	protein tic chloroplastic	1		1
Nbv6.1trA162402	protein tic chloroplastic		1
Nbv6.1trA1493	protein tipd		1
Nbv6.1trA201572	protein tipd		1
NbS00009984g0010.1	Protein transport protein sec31	1
Nbv6.1trP32384	protein transport protein sec61 subunit alpha-like	1
Nbv6.1trA200682	protochlorophyllide reductase-like	1
Nbv6.1trP30388	proton pump-interactor 1-like	1
Nbv6.1trP50802	protoporphyrinogen oxidase chloroplastic	1
NbS00000183g0014.1	PsbP domain containing protein 6 chloroplastic		1
Nbv6.1trP41948	psbp domain-containing protein chloroplastic	1
Nbv6.1trA221327	pyruvate cytosolic isozyme	1
Nbv6.1trA191817	pyruvate cytosolic isozyme-like	1
Nbv6.1trA93034	rab11 family-interacting protein 3 isoform x1	1		1
Nbv6.1trA86604	rab11 family-interacting protein 3 isoform x1	1		1
Nbv6.1trP13425	rab11 family-interacting protein 3 isoform x1	1		1
Nbv6.1trA242429	rab11 family-interacting protein 3 isoform x1	1		1
Nbv6.1trA131824	rab11 family-interacting protein 3 isoform x1		1
Nbv6.1trA186965	rab11 family-interacting protein 3 isoform x1		1
Nbv6.1trA80820	rab11 family-interacting protein 3 isoform x1		1
Nbv6.1trA93032	rab11 family-interacting protein 3 isoform x1		1
Nbv6.1trA194969	rab3 gtpase-activating protein catalytic subunit		1
Nbv6.1trP8372	rab3 gtpase-activating protein catalytic subunit		1
Nbv6.1trA74626	ras-related protein rabe1c-like	1
Nbv6.1trA125101	ras-related protein rabe1c-like	1
NbS00003909g0012.1	Reticulon	1
NbS00028552g0005.1	Rhodanese related sulfurtransferase	1
NbS00044021g0003.1	Ribosomal protein		1
NbS00050038g0007.1	Ribosomal protein L10	1
NbS00049696g0008.1	Ribosomal protein L15	1
NbS00013932g0015.1	Ribosomal protein L18	1	1	1
NbS00007750g0014.1	Ribosomal protein L18		1
NbS00021061g0110.1	Ribosomal protein L18		1
NbS00025676g0010.1	Ribosomal protein L18		1
NbS00012223g0004.1	Ribosomal protein L19		1
Nbv6.1trP58182	ribosomal protein l2	1	1	1
NbS00059392g0001.1	Ribosomal protein L26 1	1	1	1
NbS00035409g0006.1	Ribosomal protein L26 1		1
NbS00038870g0030.1	Ribosomal protein L3		1
NbS00002504g0003.1	Ribosomal protein L30	1	1	1
NbS00053639g0015.1	Ribosomal protein L32	1		1
NbS00014354g0008.1	Ribosomal protein L32		1
NbS00043519g0007.1	Ribosomal protein L32		1
NbS00010173g0011.1	Ribosomal protein L7a		1
NbS00055601g0001.1	Ribosomal protein S12/S23		1
Nbv6.1trP75120	ribosomal protein s3	1	1	1
Nbv6.1trP72880	ribosomal protein s4		1
Nbv6.1trP26194	ribulose bisphosphate carboxylase		1
Nbv6.1trP44670	ribulose bisphosphate carboxylase		1
Nbv6.1trA225036	ribulose bisphosphate carboxylase activase		1
Nbv6.1trA262607	ribulose bisphosphate carboxylase oxygenase activase chloroplastic isoform x1		1
NbS00041372g0008.1	Ribulose bisphosphate carboxylase small chain		1
NbS00009638g0019.1	Ribulose bisphosphate carboxylase small chain 8B chloroplastic		1
NbS00037852g0006.1	Ribulose bisphosphate carboxylase small chain 8B chloroplastic		1
NbC24305910g0003.1	Ribulose bisphosphate carboxylase/oxygenase activase 2 chloroplastic		1
Nbv6.1trA82337	ribulose- -bisphosphate carboxylase oxygenase large partial		1
Nbv6.1trA59957	ribulose-phosphate 3- chloroplastic		1
Nbv6.1trP15300	rna polymerase alpha subunit	1
Nbv6.1trP44911	rna polymerase beta subunit	1
Nbv6.1trA199873	rrp15-like protein	1		1
Nbv6.1trA197290	rrp15-like protein		1
Nbv6.1trA25739	rrp15-like protein		1
Nbv6.1trA60558	rrp15-like protein		1
Nbv6.1trP21363	ru large subunit-binding protein subunit alpha		1
Nbv6.1trP4150	ru large subunit-binding protein subunit alpha		1
Nbv6.1trP71167	ru large subunit-binding protein subunit alpha		1
Nbv6.1trA206109	ru large subunit-binding protein subunit chloroplastic	1
Nbv6.1trA269680	serine threonine-protein kinase atg1		1
Nbv6.1trA36576	serine threonine-protein kinase atg1		1
Nbv6.1trA46199	serine threonine-protein kinase atg1		1
Nbv6.1trA73962	serine threonine-protein kinase atg1		1
Nbv6.1trA120596	serine threonine-protein phosphatase 2a 65 kda regulatory subunit a beta isoform	1
Nbv6.1trA195533	serine threonine-protein phosphatase 2a 65 kda regulatory subunit a beta isoform	1
Nbv6.1trA190964	serine threonine-protein phosphatase 6 regulatory subunit 3-like isoform x1		1
Nbv6.1trA208100	serine threonine-protein phosphatase 6 regulatory subunit 3-like isoform x1		1
Nbv6.1trA70922	serine threonine-protein phosphatase 6 regulatory subunit 3-like isoform x1		1
NbS00012224g0007.1	Serine/threonine protein kinase protein		1
NbS00019018g0007.1	Serine/threonine protein phosphatase 6 regulatory subunit 3		1
Nbv6.1trA143338	sh3 domain-containing protein	1
Nbv6.1trP13185	sh3 domain-containing protein isoform 3	1
NbS00005284g0009.1	SKP1		1
Nbv6.1trA209536	skp1-like protein 1a		1
NbS00016433g0002.1	Squalene synthase	1
Nbv6.1trA1373	strictosidine synthase 3	1
NbS00048356g0005.1	T complex protein 1 subunit alpha	1
Nbv6.1trA63517	tbc1 domain family member 15-like	1	1	1
Nbv6.1trP17352	tbc1 domain family member 15-like	1		1
Nbv6.1trA247721	tbc1 domain family member 15-like		1
Nbv6.1trA40617	tbc1 domain family member 15-like		1
Nbv6.1trA57245	tbc1 domain family member 15-like		1
Nbv6.1trA57246	tbc1 domain family member 15-like		1
Nbv6.1trA73422	tbc1 domain family member 15-like		1
Nbv6.1trA181809	tbc1 domain family member 15-like		1
Nbv6.1trA206516	tbc1 domain family member 17 isoform x2		1
NbS00040246g0004.1	Thioredoxin		1
Nbv6.1trP37774	thioredoxin chloroplastic		1
Nbv6.1trA1025	thioredoxin chloroplastic-like		1
Nbv6.1trA13399	thioredoxin chloroplastic-like		1
Nbv6.1trA150638	thioredoxin chloroplastic-like		1
Nbv6.1trP58422	thioredoxin chloroplastic-like		1
Nbv6.1trA164394	thioredoxin family protein isoform 2	1
Nbv6.1trP26182	thioredoxin peroxidase 1		1
NbS00006010g0008.1	Thioredoxin Y1 chloroplastic		1
Nbv6.1trA105231	thioredoxin-like 3- chloroplastic		1
Nbv6.1trA124653	thioredoxin-like 3- chloroplastic		1
Nbv6.1trP45557	threonine--trna mitochondrial	1
Nbv6.1trP22941	titin isoform x7		1
Nbv6.1trA57112	titin-like isoform x1		1
Nbv6.1trA272945	trab domain-containing protein	1
Nbv6.1trA82735	trafficking protein particle complex subunit 10 isoform x1	1
Nbv6.1trA267408	transducin wd40 repeat-like superfamily protein isoform 2	1
NbS00008412g0009.1	Transketolase 1		1
NbS00001860g0017.1	Translation initiation factor		1
Nbv6.1trA1924	translational activator gcn1	1
NbS00002458g0031.1	Translocation protein SEC63	1
Nbv6.1trP21340	translocon-associated protein subunit beta	1
Nbv6.1trP35974	transmembrane protein 120 homolog	1
Nbv6.1trA261157	transmembrane protein 214	1
Nbv6.1trA164758	transmembrane protein 214	1
Nbv6.1trP19476	transmembrane protein 33 homolog	1
NbS00030328g0010.1	Transportin 1	1
Nbv6.1trP54998	tripeptidyl-peptidase 2 isoform x1		1
NbS00031544g0010.1	Tubulin alpha 7 chain		1
NbS00002652g0220.1	tubulin alpha chain		1
Nbv6.1trP26162	tubulin alpha chain		1
Nbv6.1trP73929	tubulin alpha-3 chain		1
Nbv6.1trP68479	tubulin beta chain		1
Nbv6.1trA88398	tubulin beta-1 chain		1
Nbv6.1trA121378	tubulin beta-2 chain		1
Nbv6.1trP4607	tubulin beta-5 chain		1
Nbv6.1trP52057	tubulin beta-6 chain isoform x2		1
NbS00018426g0019.1	ubiquitin associated UBA/TS N domain containing protein/octicosapeptide/Phox/Bemp1 PB1 domain containing protein		1
NbS00031715g0004.1	Ubiquitin modifier activating enzyme atg7	1	1	1
Nbv6.1trP13803	uncharacterized aarf domain-containing protein kinase chloroplastic	1
Nbv6.1trA87986	uncharacterized aarf domain-containing protein kinase chloroplastic isoform x2	1
Nbv6.1trA44984	uncharacterized membrane protein at1g75140-like	1
Nbv6.1trA85749	uncharacterized oxidoreductase chloroplastic	1
NbS00018339g0004.1	uncharacterized protein LOC100242119	1
Nbv6.1trA5666	upf0415 protein c7orf25 homolog	1	1	1
Nbv6.1trP54873	uroporphyrinogen decarboxylase	1
Nbv6.1trP70104	v-type proton atpase subunit b2	1
NbS00008926g0010.1	Vacuolar protein sorting associated protein 4B	1
Nbv6.1trA143295	vesicle-associated membrane protein 727	1
Nbv6.1trA134752	violaxanthin de-epoxidase		1
NbS00050269g0002.1	WD 40 repeat protein	1		1
NbS00032670g0023.1	WD 40 repeat protein		1
Nbv6.1trP76606	web family protein chloroplastic-like	1		1
Nbv6.1trA73825	web family protein chloroplastic-like	1		1
Nbv6.1trP35998	web family protein chloroplastic-like	1	1	1
Nbv6.1trA156253	web family protein chloroplastic-like		1	1
Nbv6.1trA23575	web family protein chloroplastic-like		1
Nbv6.1trA140086	web family protein chloroplastic-like		1
Nbv6.1trA96560	web family protein chloroplastic-like		1
Nbv6.1trA215778	zeaxanthin epoxidase	1
Nbv6.1trA102912	zinc ion binding		1
Nbv6.1trA121038	zinc ion binding		1
Nbv6.1trA84339	zinc ion binding		1
	SUM	291	650	106		0.364261
