# Supplementary material for: N-terminal β-strand underpins biochemical specialization of an ATG8 isoform
Source: PLoS Biol. 2019 Jul 22;17(7):e3000373. doi: 10.1371/journal.pbio.3000373 (PMC6675122; doi:10.1371/journal.pbio.3000373)
Supplement: S6 Table — For each N. benthamiana interactor in the comparative ATG8-4-S3 mutant analysis, the putative AIMs were predicated using iLIR [40]. These putative AIMs are recorded by N. benthamiana accession (“Nb”), with the start (“Nb_start”) and end (“Nb_end”) points of the AIM included, as well as the sequence (“Nb_sequence”) and iLIR prediction score (“Nb_PSSM”). For N. benthamiana proteins with multiple predicted AIMs, all are included. For each protein, the closest A. thaliana (“At”) and M. polymorpha (“Mp”) homologs were also analyzed for putative AIMs, and those conserved with N. benthamiana were recorded. For each conserved AIM, the conservation score (number of positions conserved) was defined (“At_conserved” and “Mp_conserved”), as well as the AIM start and end sites, sequence, and prediction score. AIM, ATG8-interacting motif; ATG8, autophagy-related protein 8. (XLSX) [file pbio.3000373.s022.xlsx]

## Sheet: Swap3_AIM_sequences_2
Nb	Nb_AIMs	Nb_start	Nb_end	Nb_sequence	Nb_PSSM	At	At_conserved_AIMs	At_conservation_score	At_start	At_end	At_sequence	At_PSSM	Mp	Mp_conserved_AIMs	Mp_conservation_score	Mp_start	Mp_end	Mp_sequence	Mp_PSSM
Nbv6.1trA78626	1	919	924	SDWEEV	23	AT1G26170.1	1	5	921	926	SEWEEV	20	Mapoly0176s0015.1	0	0
Nbv6.1trA24849	2	204	209	SVYDPL	9	AT1G08800.4	0	0					Mapoly0056s0058.8	0	0
		709	714	EEWVEV	20			0				13			0
NbS00002437g0006.1	2	19	24	GEFIKV	10	AT2G32240.1	1	6	46	51	GEFIKV	10	Mapoly0001s0335.1	0	0
		310	315	EDFLAL	15			0							0
Nbv6.1trA226360	2	37	42	GEFIKV	10	AT2G32240.1	1	6	46	51	GEFIKV	10	Mapoly0001s0335.1	0	0
		328	333	EDFLAL	15			0							0
Nbv6.1trP2377	1	871	876	SVYEKI	9	AT1G09010.1	0	0					Mapoly0034s0073.1	0	0
Nbv6.1trA235897	2	769	774	ASFIDL	10	AT1G62020.1	2	3	951	956	SMFLDL	11	Mapoly0007s0005.1	0	0
		982	987	ATYVPI	12			5	1163	1168	STYVPI	13			0
NbS00032531g0004.1	1	2	7	EDWEDV	22	AT1G66070.2	0	0					Mapoly0038s0048.3	0	0
NbS00005975g0012.1	1	42	47	LVWEIV	13	AT2G19730.3	0	0					Mapoly0002s0184.2	0	0
Nbv6.1trP76357	1	37	42	GEFIKV	10	AT2G32240.1	1	6	46	51	GEFIKV	10	Mapoly0001s0335.1	0	0
NbS00000049g0010.1	1	815	820	KDYDML	18	AT5G16730.1	1	5	683	688	KDYDLL	16	Mapoly0004s0133.1	0	0
Nbv6.1trA143338	1	43	48	DDFDPV	17	AT1G29800.1	0	0					Mapoly0037s0060.2	0	0
Nbv6.1trA63517	3	145	150	GVWEFL	15	AT5G52580.1	1	0					Mapoly0045s0037.2	1	0
		302	307	LEFDKL	11			6	328	333	LEFDKL	11			0
		383	388	SEYETI	15			0							4	473	478	EEYEIL	15
Nbv6.1trP74340	1	185	190	ESYTKL	12	AT1G76400.1	0	0					Mapoly0008s0275.1	1	4	184	189	ESFTKV	10
NbS00014666g0005.1	1	4	9	LGFTTI	10	AT1G26880.1	0	0					Mapoly0148s0016.1	0	0
Nbv6.1trP76606	1	694	699	KDYDML	18	AT5G16730.1	1	5	683	688	KDYDLL	16	Mapoly0004s0133.1	0	0
Nbv6.1trP19534	2	953	958	ASFIDL	10	AT1G62020.1	2	3	951	956	SMFLDL	11	Mapoly0007s0005.1	0	0
		1166	1171	ATYVPI	12			5	1163	1168	STYVPI	13			0
NbS00007177g0022.1	2	98	103	GVWEAI	14	AT5G06830.1	0	0					Mapoly0080s0041.1	1	4	100	105	GEWDAI	19
		109	114	KEYIFL	13			0							0
Nbv6.1trA203775	1	120	125	DMFIKL	13	AT1G52360.4	0	0					Mapoly0022s0125.2	0	0
Nbv6.1trA73825	1	799	804	KDYDML	18	AT5G16730.1	1	5	683	688	KDYDLL	16	Mapoly0004s0133.1	0	0
Nbv6.1trA239564	1	2	7	EDWEDV	22	AT1G66070.2	0	0					Mapoly0038s0048.3	0	0
NbS00013932g0015.1	1	220	225	LSWLKI	16	AT3G05590.1	0	0					Mapoly0118s0037.1	0	0
Nbv6.1trP17352	3	200	205	GVWEFL	15	AT5G52580.1	1	0					Mapoly0045s0037.2	1	0
		357	362	LEFDKL	11			6	328	333	LEFDKL	11			0
		438	443	SEYETI	15			0							4	473	478	EEYEIL	15
Nbv6.1trA188547	5	452	457	EMYDVL	14	AT5G24350.3	0	0					Mapoly0143s0007.1	0	0
		549	554	KVWDFL	15			0							0
		1879	1884	DVYDEV	11			0							0
		2244	2249	LEFLVL	11			0							0
		2371	2376	PSWDSV	17			0							0
Nbv6.1trA108027	3	247	252	RTWETL	20	AT2G44140.3	1	0					Mapoly0153s0038.1	1	0
		465	470	DSFDAV	13			0							0
		482	487	DEWQLL	21			4	462	467	DDWQML	26			4	438	443	DDWQIL	25
Nbv6.1trP35998	1	799	804	KDYDML	18	AT5G16730.1	1	5	683	688	KDYDLL	16	Mapoly0004s0133.1	0	0
Nbv6.1trA199742	3	247	252	RTWETL	20	AT2G44140.3	1	0					Mapoly0153s0038.1	1	0
		465	470	DSFDAV	13			0							0
		482	487	DEWQLL	21			4	462	467	DDWQML	26			4	438	443	DDWQIL	25
Nbv6.1trA5666	3	205	210	GDWVSV	21	AT1G73380.1	0	0					Mapoly0114s0003.2	0	0
		261	266	ESFIAL	11			0							0
		358	363	SEFQEL	13			0							0
NbS00005851g0011.1	3	42	47	GSFESL	11	AT4G21150.3	0	0					Mapoly0028s0115.1	0	0
		55	60	RSFEVL	13			0							0
		390	395	FTFEIV	12			0							0
Nbv6.1trP4365	1	140	145	PDYDAL	16	AT3G55280.2	1	6	140	145	PDYDAL	16	Mapoly0028s0094.1	1	5	144	149	SDYDAL	17
NbS00038062g0006.1	1	241	246	RVYVAI	9	AT3G11400.1	1	6	241	246	RVYVAI	9	Mapoly0059s0037.1	0	0
Nbv6.1trP61511	1	346	351	DDYLLI	18	AT1G61580.1	1	4	323	328	EDYLMI	18	Mapoly0001s0237.1	1	4	323	328	EDYLMI	18
Nbv6.1trP19476	1	280	285	LGFLLV	8	AT3G02420.1	0	0					Mapoly0013s0171.1	1	5	257	262	LGFLLI	9
Nbv6.1trA141068	1	89	94	KEYELL	13	AT5G45775.2	1	6	89	94	KEYELL	13	Mapoly0038s0097.1	1	6	89	94	KEYELL	13
Nbv6.1trA8540	1	187	192	PTFQKL	10	AT5G23630.1	0	0					Mapoly0002s0327.1	0	0
NbS00036341g0012.1	2	47	52	RSYIAL	12	AT1G30630.1	1	0					Mapoly0002s0056.1	2	6	46	51	RSYIAL	12
		53	58	GSYQLV	10			6	54	59	GSYQLV	10			6	52	57	GSYQLV	10
Nbv6.1trA12125	1	306	311	LSWEFV	17	AT1G07670.2	0	0					Mapoly0013s0119.3	0	0
Nbv6.1trA64146	4	571	576	AEFQAL	11	AT2G31900.4	0	0					Mapoly0012s0190.1	1	0
		752	757	KEFIAL	11			0							0
		1437	1442	SSWDEL	20			0							6	1407	1412	SSWDEL	20
		1556	1561	SDFQFL	16			0							0
NbS00047751g0012.1	1	57	62	DDFEDV	17	AT2G32720.1	1	6	57	62	DDFEDV	17	Mapoly0153s0010.1	1	6	56	61	DDFEDV	17
NbS00021061g0110.1	1	23	28	DVYLKL	10	AT3G05590.1	1	6	23	28	DVYLKL	10	Mapoly0118s0037.1	0	0
Nbv6.1trA74221	3	11	16	LGFLIL	10	AT4G21150.3	0	0					Mapoly0028s0115.1	0	0
		48	53	GSFESL	11			0							0
		396	401	FTFEIV	12			0							0
Nbv6.1trP47320	1	385	390	LGFTSL	9	AT5G66680.1	1	4	384	389	LGYTTL	11	Mapoly0103s0006.1	1	5	384	389	LGYTSL	10
Nbv6.1trA261157	2	222	227	RSYEAL	13	AT1G70770.2	0	0					Mapoly0031s0122.1	0	0
		266	271	AMFLAL	10			0							0
NbS00002272g0002.1	1	225	230	GDFIPI	14	AT2G30490.1	1	6	225	230	GDFIPI	14	Mapoly0163s0018.1	1	6	258	263	GDFIPI	15
NbS00031957g0003.1	2	254	259	GEYESI	13	AT2G36290.1	0	0					Mapoly0005s0202.1	0	0
		313	318	GEYETL	14			0							0
Nbv6.1trA131517	1	228	233	SDWVSI	23	AT3G49140.1	1	3	231	236	EEWVAI	20	Mapoly0002s0015.1	0	0
NbS00022260g0005.1	1	86	91	GDYVDV	15	AT1G57860.1	0	0	37	42	GDYVDV		Mapoly0052s0065.1	1	5	37	42	GDYVDI	16
Nbv6.1trA227595	1	146	151	LSFDTL	11	AT3G01280.1	0	0					Mapoly0001s0240.1	0	0
Nbv6.1trA113800	1	363	367	LGFTSL	9	AT5G66680.1	1	4	384	389	LGYTTL	11	Mapoly0103s0006.1	1	5	384	389	LGYTSL	10
Nbv6.1trP30916	2	13	18	EMWLKL	18	AT4G19860.1	1	0					Mapoly0131s0029.1	0	0
		468	473	EEWEIV	20			4	472	477	ESWDII	20			0
NbS00017213g0030.1	1	89	103	LDYLDL	14	AT2G21250.1	1	6	98	103	LDYLDL	14	Mapoly0086s0056.3	1	5	100	105	LEYLDL	11
Nbv6.1trA143295	1	61	66	SGFVFL	13	AT3G54300.3	0	0				7	Mapoly0076s0053.1	0	0
Nbv6.1trA216541	1	216	221	SSFEAL	12	AT1G74910.2	1	6	217	222	SSFEAL	12	Mapoly0163s0013.4	0	0
Nbv6.1trP56805	1	37	42	GDYVDI	16	AT1G09690.1	1	5	37	42	GDYVDV	15	Mapoly0052s0065.1	1	6	37	42	GDYVDI	16
Nbv6.1trA147492	2	412	417	LSYVLL	11	AT3G43300.3	0	0					Mapoly0003s0171.4	0	0
		949	954	DTWIAV	19			0							0
Nbv6.1trA264276	1	131	136	GDYLAV	14	AT5G17770.1	0	0					Mapoly0013s0176.1	0	0
Nbv6.1trA86334	3	49	54	FGFDLI	12	AT5G03280.1	1	4	48	53	FGYDLV	12	Mapoly0001s0226.1	1	3	34	39	FGYELL	13
		88	93	EEYDKV	13			0							0
		535	540	LDYEKV	14			0							0
NbS00008926g0010.1	1	321	326	SDFEDL	16	AT2G27600.1	0	0					Mapoly0064s0038.1	1	5	328	333	LDFEDL	14
NbS00021769g0023.1	2	464	469	RSWLDL	18	AT3G44330.1	2	6	453	458	RSWLDL	18	Mapoly0185s0020.1	0	0
		548	553	FSFLFI	12			5	537	542	FSFLVI	12			0
Nbv6.1trP17332	2	52	57	RVFLTL	8	AT2G01720.1	1	0					Mapoly0008s0275.1	0	0
		97	102	KSYLPL	11			5	89	94	KTYLPL	11			0
Nbv6.1trA159125	1	112	117	GVFLKV	5	AT3G13580.9	1	6	116	121	GVFLKV	5	Mapoly0050s0096.1	0	0
Nbv6.1trA42882	2	8	13	ETYLDI	12	AT4G01320.1	2	6	20	25	ETYLDL	12	Mapoly0151s0045.1	2	5	44	49	ETYLDL	12
		297	302	GGYTLV	10			6	310	315	GGYTLV	10			6	333	338	GGYTLV	10
Nbv6.1trA164758	2	221	226	RSYEAL	13	AT1G70770.2	0	0					Mapoly0031s0122.1	0	0
		265	270	AMFLAL	10			0							0
Nbv6.1trA98659	1	426	431	KGFQKV	9	AT5G61790.1	1	4	426	431	KSYQKV	10	Mapoly0114s0016.1	0	0
Nbv6.1trP51466	1	328	333	RGYDLL	13	AT2G04842.2	0	0					Mapoly0096s0034.2	1	5	346	351	RGYELL	13
Nbv6.1trP21647	2	121	126	DVYQLL	10	AT4G34260.1	2	4	139	144	DVYQIV	10	Mapoly0115s0027.2	0	0
		320	325	DDYQKL	18			5	346	351	GDYQKL	15			0
Nbv6.1trA128302	1	426	431	KGFQKV	9	AT5G61790.1	1	4	426	431	KSYQKV	10	Mapoly0114s0016.1	0	0
Nbv6.1trA201272	1	254	259	DGYEDV	14	AT5G43060.1	1	5	247	252	DSYEDV	14	Mapoly0083s0026.1	1	5	254	259	DSYEDV	14
Nbv6.1trP5121	3	646	651	DSFLEL	14	AT3G48110.1	1	5	645	650	ESFLEL	12	Mapoly0186s0003.1	0	0
		996	1001	STFLAL	11			0							0
		1031	1036	EVFVMV	9			0							0
NbC26208175g0003.1	1	310	315	DGYEDV	14	AT1G47128.1	1	5	246	251	DSYEDV	14	Mapoly0083s0026.1	1	5	254	259	DSYEDV	14
Nbv6.1trA261159	1	165	170	DGYVEV	15	AT5G19220.1	1	6	167	172	DGYVEV	15	Mapoly0101s0020.1	0	0
Nbv6.1trP45587	1	1272	1277	DGWQSV	19	AT1G01320.3	1	5	1239	1244	DGWQPV	19	Mapoly0060s0041.2	0	0
Nbv6.1trP48334	2	140	145	DSYLIL	15	AT3G05530.1	2	6	141	146	DSYLIL	15	Mapoly0085s0078.1	2	6	141	146	DSYLIL	15
		230	235	ATFLKL	10			6	231	236	ATFLKL	10			5	231	236	ATYLKL	11
NbS00009984g0010.1	2	613	618	DEWTSL	21	AT3G63460.1	0	0					Mapoly0156s0008.1	0	0
		663	668	KSYVDL	12			0							0
Nbv6.1trA203942	1	626	631	GMWVFL	19	AT1G15520.1	0	0					Mapoly0021s0156.2	0	0
NbS00006168g0008.1	1	303	308	AVFTPL	6	AT1G01300.1	0	0					Mapoly0271s0001.1	0	0
Nbv6.1trP35974	1	309	314	SEWQVV	19	AT4G10430.3	0	0					Mapoly0153s0034.3	1	5	330	335	SEWQMV	20
Nbv6.1trP21997	1	630	635	GMWVFL	19	AT1G15520.1	0	0					Mapoly0021s0156.2	0	0
Nbv6.1trA55014	2	809	814	LDWIVI	21	AT5G13530.1	1	3	810	815	LDWLIV	20	Mapoly0002s0111.2	2	5	809	814	LDWIVV	20
		1371	1376	GEWVKL	19			0							4	1371	1376	GDWVKV	21
Nbv6.1trA267408	2	213	218	LEWLFI	18	AT3G50590.2	2	3	214	219	LEWIFV	17	Mapoly0038s0024.1	2	5	282	287	LEWVFV	18
		930	935	ETFEVI	13			6	929	934	ETFEVI	13			5	1040	1045	ETFEVV	12
Nbv6.1trA5196	1	282	287	FDFDPL	16	AT4G35090.1	1	6	222	227	FDFDPL	16	Mapoly0125s0005.1	0	0
NbS00013115g0003.1	1	121	126	FGYIVL	13	AT5G59850.1	1	6	99	104	FGYIVL	13	Mapoly0083s0020.1	1	5	99	104	FGFIVL	12
NbS00021088g0005.1	2	168	173	EGFVEV	12	AT5G48300.1	2	6	168	173	EGFVEV	12	Mapoly0033s0108.1	2	6	168	173	EGFVEV	12
		206	211	LEFLVL	11			4	206	211	LEYLIL	12			6	206	211	LEFLVL	11
Nbv6.1trP4567	1	461	466	RDFEPV	15	ATCG00280.1	1	6	461	466	RDFEPV	15	none	0	0
NbS00006116g0019.1	1	282	287	FDFDPL	16	AT4G35090.1	1	6	222	227	FDFDPL	16	Mapoly0125s0005.1	0	0
Nbv6.1trA1924	4	981	986	DSFTFV	13	AT1G64790.1	2	4	963	968	DTFTFI	14	Mapoly0135s0025.1	1	0
		2190	2195	PTYIKL	11			5	2172	2177	PSYIKL	11			4	2195	2200	PSYIKI	11
		2391	2396	RVYTLL	8			0							0
		2468	2473	SSFTLI	11			0							0
Nbv6.1trA11249	1	136	141	PSYTSL	11	AT3G61440.1	1	6	142	147	PSYTSL	11	Mapoly0008s0245.1	0	0
Nbv6.1trP32384	1	378	383	KTWIEV	17	AT2G34250.3	1	6	378	383	KTWIEV	17	Mapoly0026s0118.1	1	6	381	386	KTWIEV	17
NbS00007460g0008.1	3	634	639	ASYLLI	11	AT2G32730.1	1	0					Mapoly0034s0048.1	1	0
		1215	1220	PSFEML	13			0							0
		1250	1255	SGFVLL	12			6	944	949	SGFVLL	12			5	1043	1048	SGFVML	14
Nbv6.1trA116345	1	45	50	LEFIEI	11	AT5G58290.1	1	4	41	46	LEFTDI	10	Mapoly0008s0139.1	1	4	48	53	LEFVDI	11
Nbv6.1trA393	1	135	140	DGFLAV	12	AT5G46580.1	0	0					Mapoly0036s0094.1	0	0
Nbv6.1trA30804	1	172	177	AGYLTV	11	AT5G55280.1	1	6	186	191	AGYLTV	11	Mapoly0029s0085.1	0	0
Nbv6.1trA11859	1	281	286	DKYLFL	13	AT5G61500.1	0	0					Mapoly0003s0208.1	0	0
NbS00018339g0004.1	2	122	127	PTFTLL	10	AT3G57990.1	0	0					Mapoly0061s0112.1	0	0
		162	167	FGFVPL	12			0							0
Nbv6.1trA1915	4	1865	1870	SMFIKL	11	AT2G22125.1	2	4	1889	1894	AMFVKL	10	Mapoly0058s0070.1	0	0
		2102	2107	GEYTLL	12			0							0
		1865	1870	SMFIKL	11			4	1889	1894	AMFVKL	10			0
		2102	2107	GEYTLL	12			0							0
NbS00017142g0001.1	1	82	87	LTWESL	17	AT5G03290.1	1	6	92	97	LTWESL	17	Mapoly0002s0215.1	0	0
NbS00043181g0003.1	2	370	375	GMYDSL	12	AT5G13490.2	1	0					Mapoly0117s0032.3	1	6	275	280	GMYDSL	12
		464	469	AGYDKL	12			6	366	371	AGYDKL	12			0
Nbv6.1trA103869	1	156	161	STYDMI	15	AT5G19990.3	1	6	158	163	STYDMI	15	Mapoly0005s0178.1	1	6	149	154	STYDMI	15
NbS00004550g0007.1	1	785	790	KEFVVL	13	AT5G20490.2	0	0					Mapoly0012s0190.1	0	0
Nbv6.1trA6306	1	12	17	FVFLAL	7	AT4G31340.1	0	0					Mapoly0004s0241.1	0	0
NbS00002458g0031.1	1	199	204	GGFVLL	11	AT1G79940.3	0	0					Mapoly0090s0076.1	0	0
NbS00025777g0007.1	2	147	152	GDFIDL	14	AT4G29380.1	0	0					Mapoly0002s0158.1	0	0
		866	871	DSYVFL	16			0							0
NbS00054590g0004.1	1	314	319	KEFQKV	10	AT4G26300.5	0	0					Mapoly0066s0109.1	0	0
Nbv6.1trA95890	2	288	293	LDYLVI	15	AT3G24430.1	2	6	284	289	LDYLVI	15	Mapoly0100s0060.1	1	5	326	331	LDYLII	15
		410	415	RTFQEL	12			5	406	411	RTFQDL	11			0
Nbv6.1trP1387	1	220	225	ATFDTL	12	AT3G50930.1	0	0					Mapoly0165s0017.1	1	6	210	215	ASFDTL	12
Nbv6.1trA191817	1	162	167	SVWLEV	14	AT3G52990.1	1	6	162	167	SVWLEV	14	Mapoly0074s0068.3	1	6	162	167	SVWLEV	14
Nbv6.1trA68003	1	404	409	LTFEAL	10	AT4G32410.1	1	5	400	405	LTFESL	10	Mapoly0076s0014.1	1	6	423	428	LTFEAL	10
Nbv6.1trA188376	2	129	134	EGFDVV	12	AT1G09340.1	2	6	129	134	EGFDVV	12	Mapoly0014s0058.1	0	0
		337	342	PEFDLV	11			6	337	342	PEFDLV	11			0
Nbv6.1trA1373	1	9	14	GVFLVL	7	AT1G08470.1	0	0					Mapoly0164s0010.1	1	4	19	24	AVFLAL	6
Nbv6.1trA108645	1	405	410	LTFEAL	10	AT5G05170.1	1	4	384	389	LSFESL	10	Mapoly0076s0014.1	1	6	423	428	LTFEAL	10
Nbv6.1trP21340	2	82	87	DVFTIV	9	AT5G14030.4	0	0					Mapoly0091s0054.1	0	0
		207	212	LGYQSL	10			0							0
Nbv6.1trA203605	1	728	733	DMFEII	15	AT1G06410.3	1	5	784	789	DMFEAI	14	Mapoly0128s0020.1	0	0
Nbv6.1trA81966	3	336	341	LGYTPI	10	AT2G26260.1	1	0					Mapoly0001s0030.1	1	0
		410	415	SGFTIV	11			0							3	414	419	SGYTLI	12
		426	431	SVFLFI	8			5	429	434	SVFLFL	8			0
Nbv6.1trA35837	2	29	34	GDFTPI	14	AT2G03510.1	1	0					Mapoly0041s0056.2	1	0
		318	323	PEFLEL	12			6	302	307	PEFLEL	12			5	307	312	PEYLEL	13
Nbv6.1trP22723	1	282	278	FDFDPL	16	AT4G35090.1	1	6	222	227	FDFDPL	16	Mapoly0125s0005.1	0	0
NbS00004134g0009.1	1	162	167	FVWEAL	15	AT1G27770.4	1	6	166	171	FVWEAL	15	Mapoly0034s0113.1	0	0
NbS00052354g0005.1	3	149	154	PEYQPL	12	AT5G08500.1	3	6	148	153	PEYQPL	12	Mapoly0020s0073.1	2	0
		389	394	SVFDFL	9			6	340	345	SVFDFL	9			6	342	347	SVFDFL	9
		486	491	KEYDDL	13			5	437	442	KEYDDI	13			6	439	444	KEYDDL	13
NbS00019858g0012.1	1	605	610	GEYISL	12	AT2G04350.2	1	5	590	595	GEYVSL	13	Mapoly0002s0259.1	1	5	605	610	GEYVSL	13
Nbv6.1trA44984	3	412	417	LSFQAI	9	AT1G75140.1	1	0					Mapoly0094s0054.2	0	0
		418	423	KGYLLV	10			5	375	380	KGYLLI	11			0
		461	466	LDYQSL	14			0							0
Nbv6.1trA1123	1	88	93	AEFEAL	12	AT3G56940.1	1	6	93	98	AEFEAL	12	Mapoly0124s0017.1	1	5	99	104	AEFDAL	12
Nbv6.1trP37282	2	29	34	LTFLLV	8	AT1G68530.1	2	4	30	35	LSFLLI	9	Mapoly0005s0001.1	0	0
		69	74	FSFLII	12			5	30	35	LSFLLI	9			0
NbS00030615g0019.1	1	227	232	GGYIFI	12	AT1G34130.1	1	5	233	238	GGYVFI	13	Mapoly0130s0037.1	1	6	247	252	GGYIFI	12
NbS00046616g0009.1	3	212	217	GGYTFI	12	AT5G19690.1	3	6	215	220	GGYTFI	12	Mapoly0108s0026.1	3	6	213	218	GGYTFI	12
		274	279	LVFIIL	6			5	277	282	LVFIII	6			4	275	280	LVFVII	7
		391	396	SSFVIL	13			5	394	399	SSFVVL	13			4	392	397	STFVVL	13
Nbv6.1trA184467	6	83	88	EVYDIV	9	AT4G23850.1	6	6	84	89	EVYDIV	9	Mapoly0099s0012.1	4	0
		272	277	LSYLPL	10			6	273	278	LSYLPL	10			4	274	279	FSFLPL	11
		425	430	GTFVSL	11			6	426	431	GTFVSL	11			4	427	432	GSFISL	10
		526	531	GEYVAV	12			6	527	532	GEYVAV	12			6	533	538	GEYVAV	12
		580	585	GDFDSL	15			4	426	431	GTFVSL	11			0
		609	614	KGFEFI	12			5	610	615	KGFEII	13			5	616	621	KGFEVI	12
Nbv6.1trP45067	1	152	157	AVFVSV	6	ATCG00270.1	1	6	152	157	AVFVSV	6	Mapoly0093s0016.1	0	0
NbS00013187g0013.1	2	172	177	LDFDLI	14	AT4G24820.2	0	0					Mapoly0014s0216.1	2	6	154	159	LDFDLI	14
		347	352	EDFIDL	15			0							5	154	159	LDFDLI	14
Nbv6.1trP34674	2	95	100	EEFLKV	11	AT4G16180.2	0	0					Mapoly0066s0100.1	0	0
		172	177	PEFQKL	11			0							0
NbS00007170g0004.1	1	135	140	ESWDSV	18	AT4G36220.1	0	0					Mapoly0109s0053.1	0	0
Nbv6.1trP4945	6	453	458	PTFLPL	10	AT1G55860.1	1	0					Mapoly0090s0059.1	0	0
		852	857	SGFDVV	12			0							0
		1241	1246	ETFVKV	11			0							0
		1945	1950	SDFVEL	17			4	1686	1691	RDFVIL	17			0
		1988	1993	ATFIDV	9			0							0
		2765	2770	RVFQPI	7			0							0
Nbv6.1trP16911	1	543	548	KMFEEV	11	AT2G27040.2	0	0					Mapoly0065s0059.1	0	0
Nbv6.1trA6871	1	150	155	AVFVVL	8	AT1G55190.1	0	0					Mapoly0065s0006.1	0	0
NbS00001483g0005.1	1	993	998	SEWLLV	18	AT4G00900.2	0	0					Mapoly0013s0119.3	0	0
Nbv6.1trA45428	2	637	642	SDFELL	16	AT1G67490.1	0	0					Mapoly0071s0095.1	0	0
		698	703	LGYVSL	11			0							0
NbS00029456g0006.1	1	204	209	GTFVLV	10	AT2G37170.2	1	6	218	223	GTFVLV	10	Mapoly0041s0003.1	1	6	174	179	GTFVLV	10
Nbv6.1trP19501	4	207	212	FTYLFL	13	AT3G02560.3	0	0					Mapoly0060s0109.1	0	0
		216	221	DSWVIL	22			0							0
		207	212	FTYLFL	13			0							0
		216	221	DSWVIL	22			0							0
Nbv6.1trA269378	1	626	631	GVFESL	7	AT2G38040.2	0	0					Mapoly0083s0025.2	0	0
Nbv6.1trA82735	1	238	243	REYDEL	15	AT5G54440.1	1	6	238	243	REYDEL	15	Mapoly0031s0138.1	1	6	237	242	REYDEL	15
NbS00016582g0009.1	1	545	550	LVWTLI	12	AT3G14690.1	1	4	331	336	LVWTMV	13	Mapoly0052s0003.1	0	0
Nbv6.1trP13803	2	134	139	SEFLPL	12	AT3G24190.1	2	6	134	139	SEFLPL	12	Mapoly0134s0032.1	1	0
		470	475	KDFVKL	15			6	469	474	KDFVKL	15			5	457	462	EDFVKL	16
Nbv6.1trP64367	1	224	229	GSFETV	11	AT5G58420.1	1	5	203	208	GSFETI	12	Mapoly0012s0120.1	1	3	203	208	GSFDII	12
Nbv6.1trA159249	1	191	196	EEFEKL	13	AT1G52510.1	0	0					Mapoly0030s0015.1	0	0
Nbv6.1trP47800	1	470	475	FDYLSV	15	AT4G36250.1	0	0					Mapoly0030s0099.1	0	0
Nbv6.1trP54873	1	82	87	KSYQLL	11	AT2G40490.1	1	5	81	86	KSYQTL	12	Mapoly0103s0078.1	0	0
Nbv6.1trP45557	1	377	382	RGYEEV	13	AT5G26830.1	1	5	361	366	RGYTEV	12	Mapoly0065s0074.1	1	6	374	379	RGYEEV	13
Nbv6.1trA215778	2	101	106	RGFEVL	13	AT5G67030.1	1	4	102	107	KGFDVL	12	Mapoly0028s0084.1	0	0
		530	535	AEWLLL	18			0							0
NbS00016839g0002.1	1	73	78	KEFQII	12	AT1G59359.1	1	5	82	87	KEYQII	13	Mapoly0027s0187.1	0	0
Nbv6.1trP75893	2	104	109	DEFDDL	15	AT5G64740.1	1	0					Mapoly0076s0014.1	1	0
		408	413	LTFEAL	10			6	401	406	LTFEAL	10			6	423	428	LTFEAL	10
Nbv6.1trA51581	1	235	240	GEFEIV	12	AT1G02120.1	0	0					Mapoly0083s0023.1	0	0
Nbv6.1trP4906	1	152	157	AGWLHL	17	ATCG00340.1	1	4	152	157	GGWLHL	17	Mapoly0043s0109.1	0	0
Nbv6.1trA87986	1	398	403	KDFVTL	16	AT1G71810.1	1	6	393	398	KDFVTL	16	Mapoly0121s0049.1	1	5	417	422	GDFVTL	16
Nbv6.1trP13185	1	593	598	ESFDEL	13	AT2G07360.1	0	0					Mapoly0015s0202.1	0	0
Nbv6.1trP764	2	323	328	RVYEKI	9	AT2G47240.3	0						Mapoly0229s0006.1	0
		444	449	FVFTEV	7
