# Supplementary material for: N-terminal β-strand underpins biochemical specialization of an ATG8 isoform
Source: PLoS Biol. 2019 Jul 22;17(7):e3000373. doi: 10.1371/journal.pbio.3000373 (PMC6675122; doi:10.1371/journal.pbio.3000373)
Supplement: S7 Table — (XLSX) [file pbio.3000373.s023.xlsx]

## Sheet: Primers
Supplementary File: Primers used in this study (5'-3')
ATG8 1.1 pOPINE_F	AGGAGATATACCATG TCATTCAAGCAAGAACATGAT
ATG8 1.1 pOPINE_R	GTGATGGTGATGTTT GTTTTCTCCACTGTAGGTAAC
ATG8 1.2 pOPINE_F	AGGAGATATACCATG TCGTTCAAGCAAGAACATGAT
ATG8 1.2 pOPINE_R	GTGATGGTGATGTTT GTTTTCTCCACTGTAGGTAAC
ATG8 2.1 pOPINE_F	AGGAGATATACCATG TCCTTCAAATTGGAACACCCT
ATG8 2.1 pOPINE_R	GTGATGGTGATGTTT ATTCTCTCCACTGTAGGTCAT
ATG8 3.1 pOPINE_F	AGGAGATATACCATG TCTTTCAAGCTTGAACACCCT
ATG8 3.1 pOPINE_R	GTGATGGTGATGTTT GTTTTCTCCACTGTATGTCAT
ATG8 3.2 pOPINE_F	AGGAGATATACCATG TCTTTCAAGGTTGAACATCCT
ATG8 3.2 pOPINE_R	GTGATGGTGATGTTT ATTTTCACCGCTATATGTCAT
ATG8C pOPINE_F	AGGAGATATACCATGTCCTTCAAATTGGAACACCCT
ATG8C pOPINE_R	GTGATGGTGATGTTTTTTCTCACTGCTGTAGCACAT
ATG8I pOPINE_F	AGGAGATATACCATGACCTTCAAAGATGAATTTTCA
ATG8I pOPINE_R	GTGATGGTGATGTTTATTCTCGCCACTGTAGGTCAT
